# Supplementary material for: Context and prediction matter for the interpretation of social interactions across species
Source: PLoS One. 2022 Dec 7;17(12):e0277783. doi: 10.1371/journal.pone.0277783 (PMC9728876; doi:10.1371/journal.pone.0277783)
Supplement: S1 Data — (XLSX) [file pone.0277783.s011.xlsx]

## Sheet: Sheet1
ID	Group	Stimulus set	Age	Gender	trial	Clip	Species	Context	Context choice	context correct	Outcome	Outcome choice	Outcome correct
1	1	1	22	2	1	OAHX	2	2	1	0	3
1	1	1	22	2	2	4514	1	1	1	1	2
1	1	1	22	2	3	PF01	1	2	2	1	2
1	1	1	22	2	4	X79M	3	3	3	1	3
1	1	1	22	2	5	58FC	3	3	2	0	2
1	1	1	22	2	6	XH00	3	2	1	0	1
1	1	1	22	2	7	IT3F	3	1	2	0	1
1	1	1	22	2	8	4142	1	1	3	0	1
1	1	1	22	2	9	4115	1	2	2	1	2
1	1	1	22	2	10	REPB	2	2	1	0	3
1	1	1	22	2	11	LF01	1	3	1	0	2
1	1	1	22	2	12	AA02	1	2	2	1	3
1	1	1	22	2	13	VG9E	3	1	1	1	2
1	1	1	22	2	14	B7G3	2	2	2	1	2
1	1	1	22	2	15	N9HK	2	3	1	0	1
1	1	1	22	2	16	7W1W	2	3	3	1	3
1	1	1	22	2	17	0DGW	3	2	2	1	3
1	1	1	22	2	18	OITQ	3	1	3	0	3
1	1	1	22	2	19	NL02	2	1	1	1	1
1	1	1	22	2	20	JQIY	2	1	3	0	2
1	1	1	22	2	21	0345	1	1	1	1	3
1	1	1	22	2	22	0690	1	3	3	1	1
1	1	1	22	2	23	0770	1	3	3	1	2
1	1	1	22	2	24	Y7Q4	2	1	1	1	2
1	1	1	22	2	25	7U9O	3	3	3	1	1
1	1	1	22	2	26	Z0DW	3	2	2	1	2
1	1	1	22	2	27	E92A	2	3	3	1	2
2	1	1	19	1	1	4142	1	1	1	1	1
2	1	1	19	1	2	JQIY	2	1	3	0	2
2	1	1	19	1	3	X79M	3	3	3	1	3
2	1	1	19	1	4	OAHX	2	2	1	0	3
2	1	1	19	1	5	REPB	2	2	1	0	3
2	1	1	19	1	6	PF01	1	2	3	0	2
2	1	1	19	1	7	0DGW	3	2	2	1	3
2	1	1	19	1	8	OITQ	3	1	2	0	3
2	1	1	19	1	9	IT3F	3	1	1	1	1
2	1	1	19	1	10	0690	1	3	1	0	1
2	1	1	19	1	11	AA02	1	2	1	0	3
2	1	1	19	1	12	N9HK	2	3	2	0	1
2	1	1	19	1	13	4514	1	1	1	1	2
2	1	1	19	1	14	NL02	2	1	1	1	1
2	1	1	19	1	15	LF01	1	3	3	1	2
2	1	1	19	1	16	Y7Q4	2	1	1	1	2
2	1	1	19	1	17	E92A	2	3	3	1	2
2	1	1	19	1	18	VG9E	3	1	3	0	2
2	1	1	19	1	19	7U9O	3	3	3	1	1
2	1	1	19	1	20	0770	1	3	3	1	2
2	1	1	19	1	21	Z0DW	3	2	2	1	2
2	1	1	19	1	22	0345	1	1	1	1	3
2	1	1	19	1	23	B7G3	2	2	2	1	2
2	1	1	19	1	24	XH00	3	2	2	1	1
2	1	1	19	1	25	4115	1	2	1	0	2
2	1	1	19	1	26	7W1W	2	3	3	1	3
2	1	1	19	1	27	58FC	3	3	3	1	2
3	1	1	19	2	1	0DGW	3	2	2	1	3
3	1	1	19	2	2	XH00	3	2	1	0	1
3	1	1	19	2	3	4514	1	1	1	1	2
3	1	1	19	2	4	58FC	3	3	3	1	2
3	1	1	19	2	5	Z0DW	3	2	2	1	2
3	1	1	19	2	6	X79M	3	3	3	1	3
3	1	1	19	2	7	E92A	2	3	1	0	2
3	1	1	19	2	8	4142	1	1	1	1	1
3	1	1	19	2	9	VG9E	3	1	2	0	2
3	1	1	19	2	10	7U9O	3	3	3	1	1
3	1	1	19	2	11	LF01	1	3	1	0	2
3	1	1	19	2	12	Y7Q4	2	1	2	0	2
3	1	1	19	2	13	4115	1	2	2	1	2
3	1	1	19	2	14	NL02	2	1	1	1	1
3	1	1	19	2	15	IT3F	3	1	1	1	1
3	1	1	19	2	16	0345	1	1	1	1	3
3	1	1	19	2	17	PF01	1	2	2	1	2
3	1	1	19	2	18	AA02	1	2	1	0	3
3	1	1	19	2	19	OAHX	2	2	1	0	3
3	1	1	19	2	20	0690	1	3	1	0	1
3	1	1	19	2	21	JQIY	2	1	1	1	2
3	1	1	19	2	22	7W1W	2	3	3	1	3
3	1	1	19	2	23	N9HK	2	3	1	0	1
3	1	1	19	2	24	REPB	2	2	2	1	3
3	1	1	19	2	25	B7G3	2	2	1	0	2
3	1	1	19	2	26	0770	1	3	3	1	2
3	1	1	19	2	27	OITQ	3	1	1	1	3
4	1	1	20	1	1	4142	1	1	3	0	1
4	1	1	20	1	2	0345	1	1	1	1	3
4	1	1	20	1	3	AA02	1	2	1	0	3
4	1	1	20	1	4	E92A	2	3	1	0	2
4	1	1	20	1	5	OAHX	2	2	1	0	3
4	1	1	20	1	6	PF01	1	2	3	0	2
4	1	1	20	1	7	JQIY	2	1	3	0	2
4	1	1	20	1	8	VG9E	3	1	2	0	2
4	1	1	20	1	9	Z0DW	3	2	3	0	2
4	1	1	20	1	10	7W1W	2	3	1	0	3
4	1	1	20	1	11	X79M	3	3	3	1	3
4	1	1	20	1	12	4514	1	1	3	0	2
4	1	1	20	1	13	LF01	1	3	1	0	2
4	1	1	20	1	14	B7G3	2	2	1	0	2
4	1	1	20	1	15	OITQ	3	1	2	0	3
4	1	1	20	1	16	N9HK	2	3	3	1	1
4	1	1	20	1	17	58FC	3	3	3	1	2
4	1	1	20	1	18	0DGW	3	2	3	0	3
4	1	1	20	1	19	4115	1	2	1	0	2
4	1	1	20	1	20	XH00	3	2	3	0	1
4	1	1	20	1	21	7U9O	3	3	3	1	1
4	1	1	20	1	22	0770	1	3	3	1	2
4	1	1	20	1	23	0690	1	3	1	0	1
4	1	1	20	1	24	REPB	2	2	1	0	3
4	1	1	20	1	25	NL02	2	1	1	1	1
4	1	1	20	1	26	IT3F	3	1	1	1	1
4	1	1	20	1	27	Y7Q4	2	1	1	1	2
5	1	1	20	1	1	OITQ	3	1	3	0	3
5	1	1	20	1	2	0770	1	3	3	1	2
5	1	1	20	1	3	LF01	1	3	1	0	2
5	1	1	20	1	4	0345	1	1	1	1	3
5	1	1	20	1	5	Y7Q4	2	1	3	0	2
5	1	1	20	1	6	JQIY	2	1	3	0	2
5	1	1	20	1	7	AA02	1	2	1	0	3
5	1	1	20	1	8	X79M	3	3	3	1	3
5	1	1	20	1	9	0DGW	3	2	2	1	3
5	1	1	20	1	10	OAHX	2	2	1	0	3
5	1	1	20	1	11	N9HK	2	3	1	0	1
5	1	1	20	1	12	B7G3	2	2	1	0	2
5	1	1	20	1	13	PF01	1	2	3	0	2
5	1	1	20	1	14	0690	1	3	1	0	1
5	1	1	20	1	15	REPB	2	2	1	0	3
5	1	1	20	1	16	E92A	2	3	3	1	2
5	1	1	20	1	17	58FC	3	3	3	1	2
5	1	1	20	1	18	4514	1	1	1	1	2
5	1	1	20	1	19	XH00	3	2	3	0	1
5	1	1	20	1	20	4142	1	1	1	1	1
5	1	1	20	1	21	7W1W	2	3	3	1	3
5	1	1	20	1	22	VG9E	3	1	1	1	2
5	1	1	20	1	23	IT3F	3	1	1	1	1
5	1	1	20	1	24	4115	1	2	3	0	2
5	1	1	20	1	25	Z0DW	3	2	2	1	2
5	1	1	20	1	26	NL02	2	1	1	1	1
5	1	1	20	1	27	7U9O	3	3	3	1	1
6	1	1	20	1	1	58FC	3	3	3	1	2
6	1	1	20	1	2	PF01	1	2	1	0	2
6	1	1	20	1	3	7W1W	2	3	3	1	3
6	1	1	20	1	4	E92A	2	3	3	1	2
6	1	1	20	1	5	IT3F	3	1	1	1	1
6	1	1	20	1	6	N9HK	2	3	1	0	1
6	1	1	20	1	7	JQIY	2	1	3	0	2
6	1	1	20	1	8	Z0DW	3	2	3	0	2
6	1	1	20	1	9	4514	1	1	3	0	2
6	1	1	20	1	10	REPB	2	2	1	0	3
6	1	1	20	1	11	LF01	1	3	1	0	2
6	1	1	20	1	12	4142	1	1	1	1	1
6	1	1	20	1	13	NL02	2	1	1	1	1
6	1	1	20	1	14	X79M	3	3	3	1	3
6	1	1	20	1	15	0DGW	3	2	2	1	3
6	1	1	20	1	16	Y7Q4	2	1	1	1	2
6	1	1	20	1	17	XH00	3	2	2	1	1
6	1	1	20	1	18	0770	1	3	3	1	2
6	1	1	20	1	19	4115	1	2	3	0	2
6	1	1	20	1	20	VG9E	3	1	3	0	2
6	1	1	20	1	21	0690	1	3	1	0	1
6	1	1	20	1	22	AA02	1	2	1	0	3
6	1	1	20	1	23	0345	1	1	1	1	3
6	1	1	20	1	24	OAHX	2	2	1	0	3
6	1	1	20	1	25	OITQ	3	1	3	0	3
6	1	1	20	1	26	7U9O	3	3	3	1	1
6	1	1	20	1	27	B7G3	2	2	1	0	2
7	1	1	21	1	1	4514	1	1	1	1	2
7	1	1	21	1	2	JQIY	2	1	3	0	2
7	1	1	21	1	3	VG9E	3	1	2	0	2
7	1	1	21	1	4	0690	1	3	1	0	1
7	1	1	21	1	5	0DGW	3	2	3	0	3
7	1	1	21	1	6	LF01	1	3	1	0	2
7	1	1	21	1	7	E92A	2	3	3	1	2
7	1	1	21	1	8	0770	1	3	3	1	2
7	1	1	21	1	9	0345	1	1	1	1	3
7	1	1	21	1	10	XH00	3	2	3	0	1
7	1	1	21	1	11	B7G3	2	2	1	0	2
7	1	1	21	1	12	OITQ	3	1	2	0	3
7	1	1	21	1	13	AA02	1	2	1	0	3
7	1	1	21	1	14	X79M	3	3	3	1	3
7	1	1	21	1	15	7U9O	3	3	3	1	1
7	1	1	21	1	16	NL02	2	1	1	1	1
7	1	1	21	1	17	Y7Q4	2	1	2	0	2
7	1	1	21	1	18	Z0DW	3	2	3	0	2
7	1	1	21	1	19	REPB	2	2	1	0	3
7	1	1	21	1	20	OAHX	2	2	3	0	3
7	1	1	21	1	21	N9HK	2	3	1	0	1
7	1	1	21	1	22	IT3F	3	1	2	0	1
7	1	1	21	1	23	7W1W	2	3	3	1	3
7	1	1	21	1	24	4142	1	1	1	1	1
7	1	1	21	1	25	PF01	1	2	1	0	2
7	1	1	21	1	26	4115	1	2	3	0	2
7	1	1	21	1	27	58FC	3	3	3	1	2
8	1	1	23	2	1	0770	1	3	3	1	2
8	1	1	23	2	2	VG9E	3	1	1	1	2
8	1	1	23	2	3	AA02	1	2	1	0	3
8	1	1	23	2	4	0345	1	1	1	1	3
8	1	1	23	2	5	LF01	1	3	1	0	2
8	1	1	23	2	6	OITQ	3	1	2	0	3
8	1	1	23	2	7	X79M	3	3	3	1	3
8	1	1	23	2	8	B7G3	2	2	2	1	2
8	1	1	23	2	9	PF01	1	2	2	1	2
8	1	1	23	2	10	0690	1	3	1	0	1
8	1	1	23	2	11	IT3F	3	1	2	0	1
8	1	1	23	2	12	N9HK	2	3	1	0	1
8	1	1	23	2	13	Y7Q4	2	1	1	1	2
8	1	1	23	2	14	4514	1	1	3	0	2
8	1	1	23	2	15	NL02	2	1	1	1	1
8	1	1	23	2	16	Z0DW	3	2	3	0	2
8	1	1	23	2	17	REPB	2	2	2	1	3
8	1	1	23	2	18	58FC	3	3	3	1	2
8	1	1	23	2	19	0DGW	3	2	2	1	3
8	1	1	23	2	20	E92A	2	3	3	1	2
8	1	1	23	2	21	OAHX	2	2	1	0	3
8	1	1	23	2	22	4115	1	2	1	0	2
8	1	1	23	2	23	JQIY	2	1	3	0	2
8	1	1	23	2	24	XH00	3	2	2	1	1
8	1	1	23	2	25	7W1W	2	3	3	1	3
8	1	1	23	2	26	7U9O	3	3	3	1	1
8	1	1	23	2	27	4142	1	1	3	0	1
9	1	1	21	2	1	4514	1	1	1	1	2
9	1	1	21	2	2	N9HK	2	3	3	1	1
9	1	1	21	2	3	B7G3	2	2	2	1	2
9	1	1	21	2	4	NL02	2	1	1	1	1
9	1	1	21	2	5	AA02	1	2	1	0	3
9	1	1	21	2	6	4115	1	2	2	1	2
9	1	1	21	2	7	4142	1	1	3	0	1
9	1	1	21	2	8	0690	1	3	3	1	1
9	1	1	21	2	9	JQIY	2	1	3	0	2
9	1	1	21	2	10	XH00	3	2	3	0	1
9	1	1	21	2	11	0DGW	3	2	2	1	3
9	1	1	21	2	12	PF01	1	2	2	1	2
9	1	1	21	2	13	OAHX	2	2	1	0	3
9	1	1	21	2	14	E92A	2	3	3	1	2
9	1	1	21	2	15	0345	1	1	1	1	3
9	1	1	21	2	16	IT3F	3	1	1	1	1
9	1	1	21	2	17	Y7Q4	2	1	1	1	2
9	1	1	21	2	18	REPB	2	2	2	1	3
9	1	1	21	2	19	VG9E	3	1	2	0	2
9	1	1	21	2	20	7W1W	2	3	3	1	3
9	1	1	21	2	21	X79M	3	3	3	1	3
9	1	1	21	2	22	0770	1	3	3	1	2
9	1	1	21	2	23	OITQ	3	1	1	1	3
9	1	1	21	2	24	Z0DW	3	2	2	1	2
9	1	1	21	2	25	LF01	1	3	1	0	2
9	1	1	21	2	26	58FC	3	3	3	1	2
9	1	1	21	2	27	7U9O	3	3	3	1	1
10	1	1	23	2	1	4514	1	1	1	1	2
10	1	1	23	2	2	E92A	2	3	3	1	2
10	1	1	23	2	3	0345	1	1	1	1	3
10	1	1	23	2	4	OITQ	3	1	2	0	3
10	1	1	23	2	5	N9HK	2	3	1	0	1
10	1	1	23	2	6	AA02	1	2	1	0	3
10	1	1	23	2	7	0DGW	3	2	3	0	3
10	1	1	23	2	8	IT3F	3	1	2	0	1
10	1	1	23	2	9	0690	1	3	1	0	1
10	1	1	23	2	10	Y7Q4	2	1	1	1	2
10	1	1	23	2	11	REPB	2	2	1	0	3
10	1	1	23	2	12	PF01	1	2	2	1	2
10	1	1	23	2	13	OAHX	2	2	1	0	3
10	1	1	23	2	14	Z0DW	3	2	3	0	2
10	1	1	23	2	15	B7G3	2	2	2	1	2
10	1	1	23	2	16	4115	1	2	1	0	2
10	1	1	23	2	17	LF01	1	3	1	0	2
10	1	1	23	2	18	JQIY	2	1	3	0	2
10	1	1	23	2	19	XH00	3	2	2	1	1
10	1	1	23	2	20	X79M	3	3	3	1	3
10	1	1	23	2	21	0770	1	3	3	1	2
10	1	1	23	2	22	NL02	2	1	1	1	1
10	1	1	23	2	23	7U9O	3	3	3	1	1
10	1	1	23	2	24	58FC	3	3	3	1	2
10	1	1	23	2	25	7W1W	2	3	3	1	3
10	1	1	23	2	26	VG9E	3	1	2	0	2
10	1	1	23	2	27	4142	1	1	1	1	1
11	1	1	23	1	1	58FC	3	3	3	1	2
11	1	1	23	1	2	4514	1	1	1	1	2
11	1	1	23	1	3	REPB	2	2	2	1	3
11	1	1	23	1	4	0DGW	3	2	2	1	3
11	1	1	23	1	5	0770	1	3	3	1	2
11	1	1	23	1	6	PF01	1	2	1	0	2
11	1	1	23	1	7	0690	1	3	1	0	1
11	1	1	23	1	8	7W1W	2	3	2	0	3
11	1	1	23	1	9	OAHX	2	2	1	0	3
11	1	1	23	1	10	OITQ	3	1	1	1	3
11	1	1	23	1	11	4115	1	2	3	0	2
11	1	1	23	1	12	JQIY	2	1	3	0	2
11	1	1	23	1	13	4142	1	1	2	0	1
11	1	1	23	1	14	X79M	3	3	3	1	3
11	1	1	23	1	15	7U9O	3	3	3	1	1
11	1	1	23	1	16	Y7Q4	2	1	1	1	2
11	1	1	23	1	17	N9HK	2	3	1	0	1
11	1	1	23	1	18	LF01	1	3	1	0	2
11	1	1	23	1	19	AA02	1	2	1	0	3
11	1	1	23	1	20	IT3F	3	1	2	0	1
11	1	1	23	1	21	E92A	2	3	2	0	2
11	1	1	23	1	22	0345	1	1	1	1	3
11	1	1	23	1	23	VG9E	3	1	2	0	2
11	1	1	23	1	24	XH00	3	2	2	1	1
11	1	1	23	1	25	NL02	2	1	2	0	1
11	1	1	23	1	26	Z0DW	3	2	2	1	2
11	1	1	23	1	27	B7G3	2	2	2	1	2
12	1	1	23	1	1	0770	1	3	3	1	2
12	1	1	23	1	2	JQIY	2	1	1	1	2
12	1	1	23	1	3	N9HK	2	3	1	0	1
12	1	1	23	1	4	0DGW	3	2	2	1	3
12	1	1	23	1	5	Z0DW	3	2	3	0	2
12	1	1	23	1	6	REPB	2	2	1	0	3
12	1	1	23	1	7	LF01	1	3	1	0	2
12	1	1	23	1	8	7W1W	2	3	3	1	3
12	1	1	23	1	9	PF01	1	2	2	1	2
12	1	1	23	1	10	AA02	1	2	2	1	3
12	1	1	23	1	11	4142	1	1	3	0	1
12	1	1	23	1	12	XH00	3	2	2	1	1
12	1	1	23	1	13	NL02	2	1	1	1	1
12	1	1	23	1	14	VG9E	3	1	1	1	2
12	1	1	23	1	15	E92A	2	3	3	1	2
12	1	1	23	1	16	OITQ	3	1	1	1	3
12	1	1	23	1	17	4514	1	1	3	0	2
12	1	1	23	1	18	OAHX	2	2	1	0	3
12	1	1	23	1	19	58FC	3	3	3	1	2
12	1	1	23	1	20	Y7Q4	2	1	1	1	2
12	1	1	23	1	21	4115	1	2	3	0	2
12	1	1	23	1	22	7U9O	3	3	3	1	1
12	1	1	23	1	23	B7G3	2	2	1	0	2
12	1	1	23	1	24	0345	1	1	1	1	3
12	1	1	23	1	25	0690	1	3	1	0	1
12	1	1	23	1	26	X79M	3	3	3	1	3
12	1	1	23	1	27	IT3F	3	1	1	1	1
13	1	1	27	1	1	0690	1	3	1	0	1
13	1	1	27	1	2	4142	1	1	1	1	1
13	1	1	27	1	3	AA02	1	2	1	0	3
13	1	1	27	1	4	LF01	1	3	1	1	2
13	1	1	27	1	5	OITQ	3	1	1	1	3
13	1	1	27	1	6	OAHX	2	2	3	0	3
13	1	1	27	1	7	Z0DW	3	2	3	0	2
13	1	1	27	1	8	0345	1	1	1	1	3
13	1	1	27	1	9	VG9E	3	1	1	1	2
13	1	1	27	1	10	0DGW	3	2	3	0	3
13	1	1	27	1	11	N9HK	2	3	1	0	1
13	1	1	27	1	12	4514	1	1	1	1	2
13	1	1	27	1	13	58FC	3	3	3	1	2
13	1	1	27	1	14	Y7Q4	2	1	1	1	2
13	1	1	27	1	15	NL02	2	1	1	1	1
13	1	1	27	1	16	JQIY	2	1	3	0	2
13	1	1	27	1	17	XH00	3	2	3	0	1
13	1	1	27	1	18	IT3F	3	1	No entry	No entry	1
13	1	1	27	1	19	B7G3	2	2	3	0	2
13	1	1	27	1	20	PF01	1	2	3	0	2
13	1	1	27	1	21	X79M	3	3	3	1	3
13	1	1	27	1	22	0770	1	3	3	1	2
13	1	1	27	1	23	7W1W	2	3	3	1	3
13	1	1	27	1	24	4115	1	2	3	0	2
13	1	1	27	1	25	REPB	2	2	1	0	3
13	1	1	27	1	26	E92A	2	3	1	0	2
13	1	1	27	1	27	7U9O	3	3	3	1	1
14	1	1	23	2	1	XH00	3	2	2	1	1
14	1	1	23	2	2	B7G3	2	2	1	0	2
14	1	1	23	2	3	58FC	3	3	3	1	2
14	1	1	23	2	4	7U9O	3	3	3	1	1
14	1	1	23	2	5	OAHX	2	2	1	0	3
14	1	1	23	2	6	4514	1	1	1	1	2
14	1	1	23	2	7	NL02	2	1	1	1	1
14	1	1	23	2	8	0345	1	1	1	1	3
14	1	1	23	2	9	IT3F	3	1	2	0	1
14	1	1	23	2	10	Z0DW	3	2	2	1	2
14	1	1	23	2	11	0690	1	3	3	1	1
14	1	1	23	2	12	4115	1	2	3	0	2
14	1	1	23	2	13	AA02	1	2	1	0	3
14	1	1	23	2	14	REPB	2	2	1	0	3
14	1	1	23	2	15	OITQ	3	1	2	0	3
14	1	1	23	2	16	N9HK	2	3	1	0	1
14	1	1	23	2	17	Y7Q4	2	1	1	1	2
14	1	1	23	2	18	0DGW	3	2	1	1	3
14	1	1	23	2	19	E92A	2	3	1	0	2
14	1	1	23	2	20	PF01	1	2	3	0	2
14	1	1	23	2	21	VG9E	3	1	2	0	2
14	1	1	23	2	22	X79M	3	3	3	1	3
14	1	1	23	2	23	LF01	1	3	1	0	2
14	1	1	23	2	24	4142	1	1	3	0	1
14	1	1	23	2	25	0770	1	3	3	1	2
14	1	1	23	2	26	7W1W	2	3	1	0	3
14	1	1	23	2	27	JQIY	2	1	1	1	2
15	1	1	23	2	1	Z0DW	3	2	3	0	2
15	1	1	23	2	2	58FC	3	3	3	1	2
15	1	1	23	2	3	AA02	1	2	2	1	3
15	1	1	23	2	4	NL02	2	1	1	1	1
15	1	1	23	2	5	4514	1	1	1	1	2
15	1	1	23	2	6	0690	1	3	3	1	1
15	1	1	23	2	7	JQIY	2	1	1	1	2
15	1	1	23	2	8	OITQ	3	1	1	1	3
15	1	1	23	2	9	REPB	2	2	2	1	3
15	1	1	23	2	10	N9HK	2	3	3	1	1
15	1	1	23	2	11	OAHX	2	2	3	0	3
15	1	1	23	2	12	4142	1	1	2	0	1
15	1	1	23	2	13	PF01	1	2	2	1	2
15	1	1	23	2	14	E92A	2	3	2	0	2
15	1	1	23	2	15	B7G3	2	2	3	0	2
15	1	1	23	2	16	IT3F	3	1	2	0	1
15	1	1	23	2	17	4115	1	2	2	1	2
15	1	1	23	2	18	7U9O	3	3	3	1	1
15	1	1	23	2	19	X79M	3	3	3	1	3
15	1	1	23	2	20	Y7Q4	2	1	1	1	2
15	1	1	23	2	21	0770	1	3	3	1	2
15	1	1	23	2	22	0345	1	1	1	1	3
15	1	1	23	2	23	VG9E	3	1	2	0	2
15	1	1	23	2	24	7W1W	2	3	3	1	3
15	1	1	23	2	25	XH00	3	2	2	1	1
15	1	1	23	2	26	0DGW	3	2	2	1	3
15	1	1	23	2	27	LF01	1	3	1	0	2
16	1	1	23	2	1	0345	1	1	1	1	3
16	1	1	23	2	2	JQIY	2	1	3	0	2
16	1	1	23	2	3	IT3F	3	1	2	0	1
16	1	1	23	2	4	OAHX	2	2	1	0	3
16	1	1	23	2	5	58FC	3	3	3	1	2
16	1	1	23	2	6	N9HK	2	3	1	0	1
16	1	1	23	2	7	4115	1	2	3	0	2
16	1	1	23	2	8	Y7Q4	2	1	3	0	2
16	1	1	23	2	9	OITQ	3	1	2	0	3
16	1	1	23	2	10	0690	1	3	1	0	1
16	1	1	23	2	11	Z0DW	3	2	2	1	2
16	1	1	23	2	12	4142	1	1	3	0	1
16	1	1	23	2	13	7W1W	2	3	3	1	3
16	1	1	23	2	14	0770	1	3	3	1	2
16	1	1	23	2	15	7U9O	3	3	3	1	1
16	1	1	23	2	16	LF01	1	3	1	0	2
16	1	1	23	2	17	0DGW	3	2	1	0	3
16	1	1	23	2	18	B7G3	2	2	1	0	2
16	1	1	23	2	19	AA02	1	2	2	1	3
16	1	1	23	2	20	VG9E	3	1	1	0	2
16	1	1	23	2	21	X79M	3	3	3	1	3
16	1	1	23	2	22	NL02	2	1	1	1	1
16	1	1	23	2	23	4514	1	1	1	1	2
16	1	1	23	2	24	XH00	3	2	2	1	1
16	1	1	23	2	25	PF01	1	2	2	1	2
16	1	1	23	2	26	E92A	2	3	1	0	2
16	1	1	23	2	27	REPB	2	2	1	0	3
17	1	1	22	2	1	Y7Q4	2	1	1	1	2
17	1	1	22	2	2	X79M	3	3	1	0	3
17	1	1	22	2	3	IT3F	3	1	1	1	1
17	1	1	22	2	4	4115	1	2	3	0	2
17	1	1	22	2	5	7W1W	2	3	3	1	3
17	1	1	22	2	6	REPB	2	2	2	1	3
17	1	1	22	2	7	0345	1	1	1	1	3
17	1	1	22	2	8	XH00	3	2	3	0	1
17	1	1	22	2	9	4514	1	1	1	1	2
17	1	1	22	2	10	58FC	3	3	3	1	2
17	1	1	22	2	11	PF01	1	2	1	0	2
17	1	1	22	2	12	0770	1	3	3	1	2
17	1	1	22	2	13	N9HK	2	3	1	0	1
17	1	1	22	2	14	0DGW	3	2	3	0	3
17	1	1	22	2	15	OITQ	3	1	2	0	3
17	1	1	22	2	16	LF01	1	3	1	0	2
17	1	1	22	2	17	B7G3	2	2	1	0	2
17	1	1	22	2	18	VG9E	3	1	2	0	2
17	1	1	22	2	19	0690	1	3	3	1	1
17	1	1	22	2	20	NL02	2	1	1	1	1
17	1	1	22	2	21	4142	1	1	1	1	1
17	1	1	22	2	22	7U9O	3	3	3	1	1
17	1	1	22	2	23	JQIY	2	1	3	0	2
17	1	1	22	2	24	OAHX	2	2	2	1	3
17	1	1	22	2	25	Z0DW	3	2	1	0	2
17	1	1	22	2	26	AA02	1	2	1	0	3
17	1	1	22	2	27	E92A	2	3	3	1	2
18	1	1	53	1	1	JQIY	2	1	3	0	2
18	1	1	53	1	2	LF01	1	3	1	0	2
18	1	1	53	1	3	0345	1	1	1	1	3
18	1	1	53	1	4	AA02	1	2	1	0	3
18	1	1	53	1	5	X79M	3	3	3	1	3
18	1	1	53	1	6	58FC	3	3	3	1	2
18	1	1	53	1	7	7U9O	3	3	3	1	1
18	1	1	53	1	8	OITQ	3	1	1	1	3
18	1	1	53	1	9	4514	1	1	3	0	2
18	1	1	53	1	10	OAHX	2	2	1	0	3
18	1	1	53	1	11	VG9E	3	1	2	0	2
18	1	1	53	1	12	0DGW	3	2	2	1	3
18	1	1	53	1	13	Y7Q4	2	1	1	1	2
18	1	1	53	1	14	REPB	2	2	1	0	3
18	1	1	53	1	15	NL02	2	1	1	1	1
18	1	1	53	1	16	PF01	1	2	3	0	2
18	1	1	53	1	17	E92A	2	3	3	1	2
18	1	1	53	1	18	N9HK	2	3	1	0	1
18	1	1	53	1	19	Z0DW	3	2	3	0	2
18	1	1	53	1	20	B7G3	2	2	1	0	2
18	1	1	53	1	21	XH00	3	2	1	0	1
18	1	1	53	1	22	7W1W	2	3	1	0	3
18	1	1	53	1	23	4115	1	2	2	1	2
18	1	1	53	1	24	IT3F	3	1	1	1	1
18	1	1	53	1	25	0770	1	3	3	1	2
18	1	1	53	1	26	0690	1	3	1	0	1
18	1	1	53	1	27	4142	1	1	3	0	1
19	1	1	23	1	1	LF01	1	3	1	0	2
19	1	1	23	1	2	AA02	1	2	3	0	3
19	1	1	23	1	3	0DGW	3	2	2	1	3
19	1	1	23	1	4	OAHX	2	2	1	0	3
19	1	1	23	1	5	7W1W	2	3	3	1	3
19	1	1	23	1	6	4514	1	1	3	0	2
19	1	1	23	1	7	NL02	2	1	1	1	1
19	1	1	23	1	8	0690	1	3	3	1	1
19	1	1	23	1	9	4142	1	1	3	0	1
19	1	1	23	1	10	REPB	2	2	2	1	3
19	1	1	23	1	11	PF01	1	2	2	1	2
19	1	1	23	1	12	Y7Q4	2	1	1	1	2
19	1	1	23	1	13	OITQ	3	1	3	0	3
19	1	1	23	1	14	4115	1	2	3	0	2
19	1	1	23	1	15	E92A	2	3	1	0	2
19	1	1	23	1	16	0770	1	3	3	1	2
19	1	1	23	1	17	B7G3	2	2	2	1	2
19	1	1	23	1	18	7U9O	3	3	3	1	1
19	1	1	23	1	19	IT3F	3	1	1	1	1
19	1	1	23	1	20	N9HK	2	3	1	0	1
19	1	1	23	1	21	58FC	3	3	3	1	2
19	1	1	23	1	22	XH00	3	2	2	1	1
19	1	1	23	1	23	0345	1	1	1	1	3
19	1	1	23	1	24	VG9E	3	1	1	1	2
19	1	1	23	1	25	JQIY	2	1	1	1	2
19	1	1	23	1	26	X79M	3	3	3	1	3
19	1	1	23	1	27	Z0DW	3	2	2	1	2
20	1	1	27	1	1	B7G3	2	2	1	0	2
20	1	1	27	1	2	Y7Q4	2	1	3	0	2
20	1	1	27	1	3	4514	1	1	1	1	2
20	1	1	27	1	4	0DGW	3	2	2	1	3
20	1	1	27	1	5	PF01	1	2	1	0	2
20	1	1	27	1	6	E92A	2	3	3	1	2
20	1	1	27	1	7	OITQ	3	1	3	0	3
20	1	1	27	1	8	4115	1	2	3	0	2
20	1	1	27	1	9	VG9E	3	1	3	0	2
20	1	1	27	1	10	4142	1	1	3	0	1
20	1	1	27	1	11	7W1W	2	3	3	1	3
20	1	1	27	1	12	OAHX	2	2	1	0	3
20	1	1	27	1	13	XH00	3	2	2	1	1
20	1	1	27	1	14	0770	1	3	3	1	2
20	1	1	27	1	15	N9HK	2	3	1	0	1
20	1	1	27	1	16	IT3F	3	1	2	0	1
20	1	1	27	1	17	JQIY	2	1	3	0	2
20	1	1	27	1	18	X79M	3	3	3	1	3
20	1	1	27	1	19	AA02	1	2	1	0	3
20	1	1	27	1	20	7U9O	3	3	3	1	1
20	1	1	27	1	21	0345	1	1	1	1	3
20	1	1	27	1	22	LF01	1	3	1	0	2
20	1	1	27	1	23	NL02	2	1	1	1	1
20	1	1	27	1	24	58FC	3	3	3	1	2
20	1	1	27	1	25	REPB	2	2	2	1	3
20	1	1	27	1	26	Z0DW	3	2	2	1	2
20	1	1	27	1	27	0690	1	3	1	0	1
21	2	2	32	2	1	4440	1	3			1	1	1
21	2	2	32	2	2	LF02	1	3			1	1	1
21	2	2	32	2	3	CPIT	2	3			1	3	0
21	2	2	32	2	4	PL01l	3	1			3	2	0
21	2	2	32	2	5	KGUKl	3	1			1	1	1
21	2	2	32	2	6	0129	1	1			3	3	1
21	2	2	32	2	7	4931	1	3			3	2	0
21	2	2	32	2	8	EWFLl	3	3			1	3	0
21	2	2	32	2	9	OIOA	2	1			2	2	1
21	2	2	32	2	10	FOX9	2	1			1	1	1
21	2	2	32	2	11	EVE5	2	2			2	1	0
21	2	2	32	2	12	FP03l	3	1			3	3	1
21	2	2	32	2	13	PDKO	2	3			3	3	1
21	2	2	32	2	14	A2GLl	3	2			1	3	0
21	2	2	32	2	15	U0GL	2	3			2	3	0
21	2	2	32	2	16	NP02l	3	3			3	3	1
21	2	2	32	2	17	B4SLl	3	2			1	2	0
21	2	2	32	2	18	HKMLl	3	2			2	2	1
21	2	2	32	2	19	NE01L	3	3			1	1	1
21	2	2	32	2	20	RIP1	2	2			1	2	0
21	2	2	32	2	21	AA01	1	2			1	2	0
21	2	2	32	2	22	7985	1	2			3	3	1
21	2	2	32	2	23	0686	1	1			2	1	0
21	2	2	32	2	24	KS01	1	1			1	1	1
21	2	2	32	2	25	PM2l	2	2			1	3	0
21	2	2	32	2	26	IPXY	2	1			3	3	1
21	2	2	32	2	27	PF03	1	2			1	2	0
22	2	2	27	1	1	0129	1	1			3	3	1
22	2	2	27	1	2	RIP1	2	2			1	2	0
22	2	2	27	1	3	4440	1	3			1	1	1
22	2	2	27	1	4	HKMLl	3	2			2	2	1
22	2	2	27	1	5	IPXY	2	1			3	1	0
22	2	2	27	1	6	FP03l	3	1			3	1	0
22	2	2	27	1	7	AA01	1	2			1	2	0
22	2	2	27	1	8	7985	1	2			3	2	0
22	2	2	27	1	9	U0GL	2	3			2	3	0
22	2	2	27	1	10	NE01L	3	3			1	3	0
22	2	2	27	1	11	OIOA	2	1			2	1	0
22	2	2	27	1	12	PM2l	2	2			1	3	0
22	2	2	27	1	13	PDKO	2	3			3	1	0
22	2	2	27	1	14	KS01	1	1			1	1	1
22	2	2	27	1	15	NP02l	3	3			3	3	1
22	2	2	27	1	16	PF03	1	2			1	2	0
22	2	2	27	1	17	PL01l	3	1			3	2	0
22	2	2	27	1	18	0686	1	1			2	3	0
22	2	2	27	1	19	KGUKl	3	1			1	2	0
22	2	2	27	1	20	EWFLl	3	3			1	3	0
22	2	2	27	1	21	A2GLl	3	2			1	2	0
22	2	2	27	1	22	EVE5	2	2			2	2	1
22	2	2	27	1	23	B4SLl	3	2			1	2	0
22	2	2	27	1	24	4931	1	3			3	2	0
22	2	2	27	1	25	LF02	1	3			1	1	1
22	2	2	27	1	26	FOX9	2	1			1	1	1
22	2	2	27	1	27	CPIT	2	3			1	1	1
23	2	2	28	2	1	OIOA	2	1			2	1	0
23	2	2	28	2	2	0129	1	1			3	1	0
23	2	2	28	2	3	AA01	1	2			1	2	0
23	2	2	28	2	4	HKMLl	3	2			2	2	1
23	2	2	28	2	5	IPXY	2	1			3	2	0
23	2	2	28	2	6	7985	1	2			3	3	1
23	2	2	28	2	7	PF03	1	2			1	2	0
23	2	2	28	2	8	EWFLl	3	3			1	3	0
23	2	2	28	2	9	B4SLl	3	2			1	2	0
23	2	2	28	2	10	PDKO	2	3			3	1	0
23	2	2	28	2	11	4931	1	3			3	3	1
23	2	2	28	2	12	PM2l	2	2			1	3	0
23	2	2	28	2	13	KS01	1	1			1	1	1
23	2	2	28	2	14	A2GLl	3	2			1	1	1
23	2	2	28	2	15	NP02l	3	3			3	3	1
23	2	2	28	2	16	FOX9	2	1			1	1	1
23	2	2	28	2	17	KGUKl	3	1			1	2	0
23	2	2	28	2	18	0686	1	1			2	1	0
23	2	2	28	2	19	RIP1	2	2			1	1	1
23	2	2	28	2	20	U0GL	2	3			2	3	0
23	2	2	28	2	21	LF02	1	3			1	1	1
23	2	2	28	2	22	EVE5	2	2			2	3	0
23	2	2	28	2	23	FP03l	3	1			3	1	0
23	2	2	28	2	24	CPIT	2	3			1	1	1
23	2	2	28	2	25	PL01l	3	1			3	1	0
23	2	2	28	2	26	4440	1	3			1	1	1
23	2	2	28	2	27	NE01L	3	3			1	3	0
24	2	2	20	1	1	EVE5	2	2			2	3	0
24	2	2	20	1	2	7985	1	2			3	1	0
24	2	2	20	1	3	A2GLl	3	2			1	3	0
24	2	2	20	1	4	KS01	1	1			1	1	1
24	2	2	20	1	5	PL01l	3	1			3	2	0
24	2	2	20	1	6	4931	1	3			3	3	1
24	2	2	20	1	7	U0GL	2	3			2	3	0
24	2	2	20	1	8	HKMLl	3	2			2	3	0
24	2	2	20	1	9	FOX9	2	1			1	1	1
24	2	2	20	1	10	LF02	1	3			1	1	1
24	2	2	20	1	11	B4SLl	3	2			1	2	0
24	2	2	20	1	12	AA01	1	2			1	1	1
24	2	2	20	1	13	0129	1	1			3	3	1
24	2	2	20	1	14	RIP1	2	2			1	3	0
24	2	2	20	1	15	0686	1	1			2	1	0
24	2	2	20	1	16	NE01L	3	3			1	3	0
24	2	2	20	1	17	NP02l	3	3			3	3	1
24	2	2	20	1	18	FP03l	3	1			3	3	1
24	2	2	20	1	19	CPIT	2	3			1	1	1
24	2	2	20	1	20	PDKO	2	3			3	1	0
24	2	2	20	1	21	PM2l	2	2			1	3	0
24	2	2	20	1	22	4440	1	3			1	1	1
24	2	2	20	1	23	KGUKl	3	1			1	3	0
24	2	2	20	1	24	EWFLl	3	3			1	3	0
24	2	2	20	1	25	PF03	1	2			1	1	1
24	2	2	20	1	26	IPXY	2	1			3	1	0
24	2	2	20	1	27	OIOA	2	1			2	1	0
25	2	2	42	1	1	FP03l	3	1			3	1	0
25	2	2	42	1	2	4931	1	3			3	3	1
25	2	2	42	1	3	IPXY	2	1			3	1	0
25	2	2	42	1	4	EVE5	2	2			2	3	0
25	2	2	42	1	5	KS01	1	1			1	1	1
25	2	2	42	1	6	EWFLl	3	3			1	3	0
25	2	2	42	1	7	0129	1	1			3	1	0
25	2	2	42	1	8	4440	1	3			1	1	1
25	2	2	42	1	9	NP02l	3	3			3	3	1
25	2	2	42	1	10	RIP1	2	2			1	2	0
25	2	2	42	1	11	A2GLl	3	2			1	3	0
25	2	2	42	1	12	0686	1	1			2	1	0
25	2	2	42	1	13	PDKO	2	3			3	1	0
25	2	2	42	1	14	LF02	1	3			1	1	1
25	2	2	42	1	15	AA01	1	2			1	2	0
25	2	2	42	1	16	PL01l	3	1			3	1	0
25	2	2	42	1	17	PF03	1	2			1	3	0
25	2	2	42	1	18	PM2l	2	2			1	3	0
25	2	2	42	1	19	HKMLl	3	2			2	2	1
25	2	2	42	1	20	NE01L	3	3			1	3	0
25	2	2	42	1	21	U0GL	2	3			2	3	0
25	2	2	42	1	22	B4SLl	3	2			1	2	0
25	2	2	42	1	23	KGUKl	3	1			1	1	1
25	2	2	42	1	24	FOX9	2	1			1	1	1
25	2	2	42	1	25	7985	1	2			3	2	0
25	2	2	42	1	26	OIOA	2	1			2	3	0
25	2	2	42	1	27	CPIT	2	3			1	1	1
26	2	2	29	1	1	PM2l	2	2			1	3	0
26	2	2	29	1	2	LF02	1	3			1	3	0
26	2	2	29	1	3	HKMLl	3	2			2	2	1
26	2	2	29	1	4	4931	1	3			3	3	1
26	2	2	29	1	5	0129	1	1			3	1	0
26	2	2	29	1	6	KGUKl	3	1			1	1	1
26	2	2	29	1	7	A2GLl	3	2			1	3	0
26	2	2	29	1	8	U0GL	2	3			2	3	0
26	2	2	29	1	9	KS01	1	1			1	1	1
26	2	2	29	1	10	NP02l	3	3			3	3	1
26	2	2	29	1	11	0686	1	1			2	1	0
26	2	2	29	1	12	FOX9	2	1			1	1	1
26	2	2	29	1	13	4440	1	3			1	1	1
26	2	2	29	1	14	PDKO	2	3			3	3	1
26	2	2	29	1	15	IPXY	2	1			3	3	1
26	2	2	29	1	16	OIOA	2	1			2	3	0
26	2	2	29	1	17	B4SLl	3	2			1	2	0
26	2	2	29	1	18	CPIT	2	3			1	1	1
26	2	2	29	1	19	FP03l	3	1			3	1	0
26	2	2	29	1	20	NE01L	3	3			1	3	0
26	2	2	29	1	21	PF03	1	2			1	1	1
26	2	2	29	1	22	7985	1	2			3	1	0
26	2	2	29	1	23	RIP1	2	2			1	2	0
26	2	2	29	1	24	AA01	1	2			1	1	1
26	2	2	29	1	25	PL01l	3	1			3	2	0
26	2	2	29	1	26	EVE5	2	2			2	3	0
26	2	2	29	1	27	EWFLl	3	3			1	3	0
27	2	2	29	2	1	IPXY	2	1			3	3	1
27	2	2	29	2	2	4440	1	3			1	1	1
27	2	2	29	2	3	FP03l	3	1			3	3	1
27	2	2	29	2	4	A2GLl	3	2			1	3	0
27	2	2	29	2	5	RIP1	2	2			1	1	1
27	2	2	29	2	6	KS01	1	1			1	1	1
27	2	2	29	2	7	PDKO	2	3			3	3	1
27	2	2	29	2	8	PM2l	2	2			1	3	0
27	2	2	29	2	9	0129	1	1			3	3	1
27	2	2	29	2	10	EVE5	2	2			2	3	0
27	2	2	29	2	11	U0GL	2	3			2	3	0
27	2	2	29	2	12	EWFLl	3	3			1	3	0
27	2	2	29	2	13	PL01l	3	1			3	2	0
27	2	2	29	2	14	NE01L	3	3			1	3	0
27	2	2	29	2	15	KGUKl	3	1			1	2	0
27	2	2	29	2	16	LF02	1	3			1	1	1
27	2	2	29	2	17	0686	1	1			2	1	0
27	2	2	29	2	18	7985	1	2			3	1	0
27	2	2	29	2	19	B4SLl	3	2			1	2	0
27	2	2	29	2	20	NP02l	3	3			3	3	1
27	2	2	29	2	21	4931	1	3			3	3	1
27	2	2	29	2	22	FOX9	2	1			1	1	1
27	2	2	29	2	23	PF03	1	2			1	1	1
27	2	2	29	2	24	OIOA	2	1			2	1	0
27	2	2	29	2	25	HKMLl	3	2			2	3	0
27	2	2	29	2	26	AA01	1	2			1	2	0
27	2	2	29	2	27	CPIT	2	3			1	3	0
28	2	2	51	1	1	A2GLl	3	2			1	3	0
28	2	2	51	1	2	PDKO	2	3			3	2	0
28	2	2	51	1	3	EVE5	2	2			2	3	0
28	2	2	51	1	4	EWFLl	3	3			1	2	0
28	2	2	51	1	5	IPXY	2	1			3	3	1
28	2	2	51	1	6	0129	1	1			3	2	0
28	2	2	51	1	7	FP03l	3	1			3	3	1
28	2	2	51	1	8	HKMLl	3	2			2	2	1
28	2	2	51	1	9	U0GL	2	3			2	3	0
28	2	2	51	1	10	4440	1	3			1	1	1
28	2	2	51	1	11	KS01	1	1			1	1	1
28	2	2	51	1	12	PF03	1	2			1	1	1
28	2	2	51	1	13	7985	1	2			3	2	0
28	2	2	51	1	14	NP02l	3	3			3	3	1
28	2	2	51	1	15	AA01	1	2			1	2	0
28	2	2	51	1	16	LF02	1	3			1	3	0
28	2	2	51	1	17	NE01L	3	3			1	1	1
28	2	2	51	1	18	CPIT	2	3			1	3	0
28	2	2	51	1	19	OIOA	2	1			2	3	0
28	2	2	51	1	20	KGUKl	3	1			1	2	0
28	2	2	51	1	21	RIP1	2	2			1	1	1
28	2	2	51	1	22	B4SLl	3	2			1	1	1
28	2	2	51	1	23	0686	1	1			2	2	1
28	2	2	51	1	24	4931	1	3			3	3	1
28	2	2	51	1	25	PM2l	2	2			1	1	1
28	2	2	51	1	26	PL01l	3	1			3	2	0
28	2	2	51	1	27	FOX9	2	1			1	1	1
29	2	2	22	2	1	NP02l	3	3			3	1	0
29	2	2	22	2	2	7985	1	2			3	3	1
29	2	2	22	2	3	AA01	1	2			1	2	0
29	2	2	22	2	4	LF02	1	3			1	3	0
29	2	2	22	2	5	EWFLl	3	3			1	3	0
29	2	2	22	2	6	0686	1	1			2	1	0
29	2	2	22	2	7	KGUKl	3	1			1	1	1
29	2	2	22	2	8	PL01l	3	1			3	2	0
29	2	2	22	2	9	4931	1	3			3	3	1
29	2	2	22	2	10	PF03	1	2			1	2	0
29	2	2	22	2	11	PDKO	2	3			3	3	1
29	2	2	22	2	12	EVE5	2	2			2	3	0
29	2	2	22	2	13	4440	1	3			1	1	1
29	2	2	22	2	14	FP03l	3	1			3	1	0
29	2	2	22	2	15	RIP1	2	2			1	2	0
29	2	2	22	2	16	OIOA	2	1			2	3	0
29	2	2	22	2	17	B4SLl	3	2			1	1	1
29	2	2	22	2	18	IPXY	2	1			3	3	1
29	2	2	22	2	19	A2GLl	3	2			1	1	1
29	2	2	22	2	20	0129	1	1			3	2	0
29	2	2	22	2	21	CPIT	2	3			1	1	1
29	2	2	22	2	22	U0GL	2	3			2	3	0
29	2	2	22	2	23	HKMLl	3	2			2	1	0
29	2	2	22	2	24	NE01L	3	3			1	3	0
29	2	2	22	2	25	FOX9	2	1			1	1	1
29	2	2	22	2	26	KS01	1	1			1	1	1
29	2	2	22	2	27	PM2l	2	2			1	3	0
30	2	2	no entry	1	1	4440	1	3			1	1	1
30	2	2	no entry	1	2	NE01L	3	3			1	3	0
30	2	2	no entry	1	3	FOX9	2	1			1	1	1
30	2	2	no entry	1	4	OIOA	2	1			2	3	0
30	2	2	no entry	1	5	PM2l	2	2			1	3	0
30	2	2	no entry	1	6	A2GLl	3	2			1	3	0
30	2	2	no entry	1	7	HKMLl	3	2			2	2	1
30	2	2	no entry	1	8	KGUKl	3	1			1	3	0
30	2	2	no entry	1	9	AA01	1	2			1	2	0
30	2	2	no entry	1	10	FP03l	3	1			3	3	1
30	2	2	no entry	1	11	U0GL	2	3			2	3	0
30	2	2	no entry	1	12	PDKO	2	3			3	3	1
30	2	2	no entry	1	13	CPIT	2	3			1	2	0
30	2	2	no entry	1	14	B4SLl	3	2			1	2	0
30	2	2	no entry	1	15	IPXY	2	1			3	1	0
30	2	2	no entry	1	16	NP02l	3	3			3	3	1
30	2	2	no entry	1	17	LF02	1	3			1	2	0
30	2	2	no entry	1	18	KS01	1	1			1	1	1
30	2	2	no entry	1	19	0129	1	1			3	1	0
30	2	2	no entry	1	20	0686	1	1			2	2	1
30	2	2	no entry	1	21	EWFLl	3	3			1	3	0
30	2	2	no entry	1	22	4931	1	3			3	2	0
30	2	2	no entry	1	23	PL01l	3	1			3	3	1
30	2	2	no entry	1	24	7985	1	2			3	2	0
30	2	2	no entry	1	25	EVE5	2	2			2	3	0
30	2	2	no entry	1	26	PF03	1	2			1	2	0
30	2	2	no entry	1	27	RIP1	2	2			1	2	0
31	2	2	30	1	1	RIP1	2	2			1	2	0
31	2	2	30	1	2	FOX9	2	1			1	1	1
31	2	2	30	1	3	PL01l	3	1			3	2	0
31	2	2	30	1	4	0129	1	1			3	3	1
31	2	2	30	1	5	0686	1	1			2	3	0
31	2	2	30	1	6	KS01	1	1			1	1	1
31	2	2	30	1	7	KGUKl	3	1			1	3	0
31	2	2	30	1	8	AA01	1	2			1	2	0
31	2	2	30	1	9	NP02l	3	3			3	3	1
31	2	2	30	1	10	4440	1	3			1	1	1
31	2	2	30	1	11	FP03l	3	1			3	1	0
31	2	2	30	1	12	PM2l	2	2			1	3	0
31	2	2	30	1	13	7985	1	2			3	3	1
31	2	2	30	1	14	EVE5	2	2			2	3	0
31	2	2	30	1	15	PF03	1	2			1	3	0
31	2	2	30	1	16	OIOA	2	1			2	1	0
31	2	2	30	1	17	NE01L	3	3			1	3	0
31	2	2	30	1	18	EWFLl	3	3			1	3	0
31	2	2	30	1	19	4931	1	3			3	3	1
31	2	2	30	1	20	IPXY	2	1			3	1	0
31	2	2	30	1	21	B4SLl	3	2			1	3	0
31	2	2	30	1	22	LF02	1	3			1	1	1
31	2	2	30	1	23	U0GL	2	3			2	3	0
31	2	2	30	1	24	CPIT	2	3			1	1	1
31	2	2	30	1	25	HKMLl	3	2			2	2	1
31	2	2	30	1	26	PDKO	2	3			3	3	1
31	2	2	30	1	27	A2GLl	3	2			1	2	0
32	2	2	23	1	1	4440	1	3			1	1	1
32	2	2	23	1	2	FP03l	3	1			3	3	1
32	2	2	23	1	3	CPIT	2	3			1	1	1
32	2	2	23	1	4	FoX9	2	1			1	1	1
32	2	2	23	1	5	PDKO	2	3			3	2	0
32	2	2	23	1	6	NE01L	3	3			1	2	0
32	2	2	23	1	7	LF02	1	3			1	1	1
32	2	2	23	1	8	PF03	1	2			1	2	0
32	2	2	23	1	9	0686	1	1			2	1	0
32	2	2	23	1	10	PM2l	2	2			1	3	0
32	2	2	23	1	11	U0GL	2	3			2	3	0
32	2	2	23	1	12	B4SLl	3	2			1	2	0
32	2	2	23	1	13	HKMLl	3	2			2	1	0
32	2	2	23	1	14	0129	1	1			3	1	0
32	2	2	23	1	15	EVE5	2	2			2	3	0
32	2	2	23	1	16	NP02l	3	3			3	3	1
32	2	2	23	1	17	7985	1	2			3	2	0
32	2	2	23	1	18	A2GLl	3	2			1	2	0
32	2	2	23	1	19	4931	1	3			3	3	1
32	2	2	23	1	20	EWFLl	3	3			1	3	0
32	2	2	23	1	21	OIOA	2	1			2	2	1
32	2	2	23	1	22	KGUKl	3	1			1	3	0
32	2	2	23	1	23	RIP1	2	2			1	2	0
32	2	2	23	1	24	KS01	1	1			1	1	1
32	2	2	23	1	25	PL01l	3	1			3	2	0
32	2	2	23	1	26	AA01	1	2			1	2	0
32	2	2	23	1	27	IPXY	2	1			3	1	0
33	2	2	32	1	1	AA01	1	2			1	2	0
33	2	2	32	1	2	U0GL	2	3			2	3	0
33	2	2	32	1	3	PM2l	2	2			1	1	1
33	2	2	32	1	4	PL01l	3	1			3	2	0
33	2	2	32	1	5	NP02l	3	3			3	3	1
33	2	2	32	1	6	NE01L	3	3			1	1	1
33	2	2	32	1	7	HKMLl	3	2			2	2	1
33	2	2	32	1	8	PF03	1	2			1	2	0
33	2	2	32	1	9	RIP1	2	2			1	1	1
33	2	2	32	1	10	KGUKl	3	1			1	3	0
33	2	2	32	1	11	CPIT	2	3			1	1	1
33	2	2	32	1	12	4440	1	3			1	1	1
33	2	2	32	1	13	EWFLl	3	3			1	3	0
33	2	2	32	1	14	7985	1	2			3	2	0
33	2	2	32	1	15	EVE5	2	2			2	1	0
33	2	2	32	1	16	LF02	1	3			1	3	0
33	2	2	32	1	17	OIOA	2	1			2	1	0
33	2	2	32	1	18	KS01	1	1			1	1	1
33	2	2	32	1	19	0129	1	1			3	1	0
33	2	2	32	1	20	FOX9	2	1			1	1	1
33	2	2	32	1	21	4931	1	3			3	3	1
33	2	2	32	1	22	IPXY	2	1			3	1	0
33	2	2	32	1	23	B4SLl	3	2			1	2	0
33	2	2	32	1	24	PDKO	2	3			3	1	0
33	2	2	32	1	25	0686	1	1			2	1	0
33	2	2	32	1	26	FP03l	3	1			3	1	0
33	2	2	32	1	27	A2GLl	3	2			1	2	0
34	2	2	29	1	1	RIP1	2	2			1	1	1
34	2	2	29	1	2	KS01	1	1			1	1	1
34	2	2	29	1	3	AA01	1	2			1	2	0
34	2	2	29	1	4	4931	1	3			3	3	1
34	2	2	29	1	5	B4SLl	3	2			1	1	1
34	2	2	29	1	6	EVE5	2	2			2	1	0
34	2	2	29	1	7	A2GLl	3	2			1	3	0
34	2	2	29	1	8	0129	1	1			3	1	0
34	2	2	29	1	9	OIOA	2	1			2	1	0
34	2	2	29	1	10	PM2l	2	2			1	3	0
34	2	2	29	1	11	FP03l	3	1			3	1	0
34	2	2	29	1	12	PL01l	3	1			3	1	0
34	2	2	29	1	13	4440	1	3			1	1	1
34	2	2	29	1	14	FOX9	2	1			1	1	1
34	2	2	29	1	15	KGUKl	3	1			1	1	1
34	2	2	29	1	16	PF03	1	2			1	3	0
34	2	2	29	1	17	LF02	1	3			1	3	0
34	2	2	29	1	18	EWFLl	3	3			1	3	0
34	2	2	29	1	19	NP02l	3	3			3	3	1
34	2	2	29	1	20	PDKO	2	3			3	3	1
34	2	2	29	1	21	IPXY	2	1			3	1	0
34	2	2	29	1	22	NE01L	3	3			1	3	0
34	2	2	29	1	23	7985	1	2			3	2	0
34	2	2	29	1	24	CPIT	2	3			1	1	1
34	2	2	29	1	25	0686	1	1			2	1	0
34	2	2	29	1	26	HKMLl	3	2			2	1	0
34	2	2	29	1	27	U0GL	2	3			2	3	0
35	2	2	24	1	1	EWFLl	3	3			1	3	0
35	2	2	24	1	2	Ne01L	3	3			1	3	0
35	2	2	24	1	3	KS01	1	1			1	1	1
35	2	2	24	1	4	0686	1	1			2	1	0
35	2	2	24	1	5	U0GL	2	3			2	3	0
35	2	2	24	1	6	PL01l	3	1			3	1	0
35	2	2	24	1	7	A2GLl	3	2			1	3	0
35	2	2	24	1	8	PDKO	2	3			3	1	0
35	2	2	24	1	9	AA01	1	2			1	2	0
35	2	2	24	1	10	FOX9	2	1			1	1	1
35	2	2	24	1	11	PF03	1	2			1	3	0
35	2	2	24	1	12	HKMLl	3	2			2	1	0
35	2	2	24	1	13	PM2l	2	2			1	3	0
35	2	2	24	1	14	B4SLl	3	2			1	2	0
35	2	2	24	1	15	RIP1	2	2			1	1	1
35	2	2	24	1	16	7985	1	2			3	2	0
35	2	2	24	1	17	NP02l	3	3			3	3	1
35	2	2	24	1	18	CPIT	2	3			1	1	1
35	2	2	24	1	19	OIOA	2	1			2	2	1
35	2	2	24	1	20	IPXY	2	1			3	3	1
35	2	2	24	1	21	EVE5	2	2			2	3	0
35	2	2	24	1	22	FP03l	3	1			3	1	0
35	2	2	24	1	23	KGUKl	3	1			1	3	0
35	2	2	24	1	24	0129	1	1			3	1	0
35	2	2	24	1	25	4931	1	3			3	3	1
35	2	2	24	1	26	4440	1	3			1	1	1
35	2	2	24	1	27	LF02	1	3			1	1	1
36	2	2	29	1	1	FOX9	2	1			1	1	1
36	2	2	29	1	2	HKMLl	3	2			2	2	1
36	2	2	29	1	3	KGUKl	3	1			1	3	0
36	2	2	29	1	4	0129	1	1			3	3	1
36	2	2	29	1	5	IPXY	2	1			3	3	1
36	2	2	29	1	6	A2GLl	3	2			1	3	0
36	2	2	29	1	7	KS01	1	1			1	1	1
36	2	2	29	1	8	NP02l	3	3			3	3	1
36	2	2	29	1	9	PF03	1	2			1	1	1
36	2	2	29	1	10	EVE5	2	2			2	3	0
36	2	2	29	1	11	B4SLl	3	2			1	3	0
36	2	2	29	1	12	PM2l	2	2			1	3	0
36	2	2	29	1	13	4931	1	3			3	3	1
36	2	2	29	1	14	U0GL	2	3			2	3	0
36	2	2	29	1	15	PL01l	3	1			3	1	0
36	2	2	29	1	16	EWFLl	3	3			1	3	0
36	2	2	29	1	17	RIP1	2	2			1	2	0
36	2	2	29	1	18	FP03l	3	1			3	1	0
36	2	2	29	1	19	PDKO	2	3			3	1	0
36	2	2	29	1	20	4440	1	3			1	1	1
36	2	2	29	1	21	LF02	1	3			1	3	0
36	2	2	29	1	22	7985	1	2			3	1	0
36	2	2	29	1	23	CPIT	2	3			1	1	1
36	2	2	29	1	24	OIOA	2	1			2	1	0
36	2	2	29	1	25	0686	1	1			2	1	0
36	2	2	29	1	26	AA01	1	2			1	1	1
36	2	2	29	1	27	NE01L	3	3			1	1	1
37	2	2	24	1	1	PL01l	3	1			3	1	0
37	2	2	24	1	2	0686	1	1			2	1	0
37	2	2	24	1	3	AA01	1	2			1	2	0
37	2	2	24	1	4	FOX9	2	1			1	1	1
37	2	2	24	1	5	FP03l	3	1			3	1	0
37	2	2	24	1	6	EVE5	2	2			2	3	0
37	2	2	24	1	7	IPXY	2	1			3	1	0
37	2	2	24	1	8	LF02	1	3			1	1	1
37	2	2	24	1	9	PM2l	2	2			1	3	0
37	2	2	24	1	10	U0GL	2	3			2	3	0
37	2	2	24	1	11	7985	1	2			3	1	0
37	2	2	24	1	12	4440	1	3			1	1	1
37	2	2	24	1	13	HKMLl	3	2			2	2	1
37	2	2	24	1	14	OIOA	2	1			2	1	0
37	2	2	24	1	15	CPIT	2	3			1	1	1
37	2	2	24	1	16	B4SLl	3	2			1	1	1
37	2	2	24	1	17	PDKO	2	3			3	1	0
37	2	2	24	1	18	KS01	1	1			1	1	1
37	2	2	24	1	19	PF03	1	2			1	1	1
37	2	2	24	1	20	NP02l	3	3			3	3	1
37	2	2	24	1	21	A2GLl	3	2			1	2	0
37	2	2	24	1	22	RIP1	2	2			1	1	1
37	2	2	24	1	23	EWFLl	3	3			1	3	0
37	2	2	24	1	24	0129	1	1			3	1	0
37	2	2	24	1	25	NE01L	3	3			1	1	1
37	2	2	24	1	26	4931	1	3			3	3	1
37	2	2	24	1	27	KGUKl	3	1			1	1	1
38	2	2	26	2	1	FOX9	2	1			1	1	1
38	2	2	26	2	2	FP03l	3	1			3	3	1
38	2	2	26	2	3	NP02l	3	3			3	3	1
38	2	2	26	2	4	U0GL	2	3			2	3	0
38	2	2	26	2	5	KS01	1	1			1	1	1
38	2	2	26	2	6	CPIT	2	3			1	1	1
38	2	2	26	2	7	4440	1	3			1	1	1
38	2	2	26	2	8	EVE5	2	2			2	3	0
38	2	2	26	2	9	IPXY	2	1			3	1	0
38	2	2	26	2	10	LF02	1	3			1	1	1
38	2	2	26	2	11	B4SLl	3	2			1	1	1
38	2	2	26	2	12	PDKO	2	3			3	3	1
38	2	2	26	2	13	PM2l	2	2			1	3	0
38	2	2	26	2	14	OIOA	2	1			2	1	0
38	2	2	26	2	15	HKMLl	3	2			2	1	0
38	2	2	26	2	16	4931	1	3			3	3	1
38	2	2	26	2	17	0686	1	1			2	1	0
38	2	2	26	2	18	EWFLl	3	3			1	3	0
38	2	2	26	2	19	AA01	1	2			1	2	0
38	2	2	26	2	20	RIP1	2	2			1	1	1
38	2	2	26	2	21	0129	1	1			3	1	0
38	2	2	26	2	22	A2GLl	3	2			1	2	0
38	2	2	26	2	23	KGUKl	3	1			1	3	0
38	2	2	26	2	24	PL01l	3	1			3	1	0
38	2	2	26	2	25	7985	1	2			3	3	1
38	2	2	26	2	26	PF03	1	2			1	3	0
38	2	2	26	2	27	NE01L	3	3			1	3	0
39	2	2	25	2	1	0686	1	1			2	1	0
39	2	2	25	2	2	IPXY	2	1			3	3	1
39	2	2	25	2	3	FP03l	3	1			3	1	0
39	2	2	25	2	4	EVE5	2	2			2	1	0
39	2	2	25	2	5	4440	1	3			1	1	1
39	2	2	25	2	6	RIP1	2	2			1	2	0
39	2	2	25	2	7	CPIT	2	3			1	1	1
39	2	2	25	2	8	PDKO	2	3			3	3	1
39	2	2	25	2	9	A2GLl	3	2			1	3	0
39	2	2	25	2	10	B4SLl	3	2			1	2	0
39	2	2	25	2	11	KGUKl	3	1			1	1	1
39	2	2	25	2	12	PF03	1	2			1	3	0
39	2	2	25	2	13	NP02l	3	3			3	3	1
39	2	2	25	2	14	AA01	1	2			1	2	0
39	2	2	25	2	15	KS01	1	1			1	1	1
39	2	2	25	2	16	U0GL	2	3			2	3	0
39	2	2	25	2	17	FOX9	2	1			1	no entry
39	2	2	25	2	18	4931	1	3			3	3	1
39	2	2	25	2	19	EWFLl	3	3			1	3	0
39	2	2	25	2	20	NE01L	3	3			1	3	0
39	2	2	25	2	21	7985	1	2			3	2	0
39	2	2	25	2	22	OIOA	2	1			2	1	0
39	2	2	25	2	23	LF02	1	3			1	1	1
39	2	2	25	2	24	HKMLl	3	2			2	2	1
39	2	2	25	2	25	PM2l	2	2			1	3	0
39	2	2	25	2	26	PL01l	3	1			3	2	0
39	2	2	25	2	27	0129	1	1			3	3	1
40	2	2	23	1	1	OIOA	2	1			2	1	0
40	2	2	23	1	2	HKMLl	3	2			2	3	0
40	2	2	23	1	3	KS01	1	1			1	1	1
40	2	2	23	1	4	IPXY	2	1			3	3	1
40	2	2	23	1	5	PL01l	3	1			3	1	0
40	2	2	23	1	6	PM2l	2	2			1	3	0
40	2	2	23	1	7	RIP1	2	2			1	2	0
40	2	2	23	1	8	NE01L	3	3			1	3	0
40	2	2	23	1	9	U0GL	2	3			2	3	0
40	2	2	23	1	10	KGUKl	3	1			1	3	0
40	2	2	23	1	11	A2GLl	3	2			1	1	1
40	2	2	23	1	12	EVE5	2	2			2	3	0
40	2	2	23	1	13	PDKO	2	3			3	1	0
40	2	2	23	1	14	0686	1	1			2	1	0
40	2	2	23	1	15	4931	1	3			3	3	1
40	2	2	23	1	16	B4SLl	3	2			1	3	0
40	2	2	23	1	17	PF03	1	2			1	1	1
40	2	2	23	1	18	CpIT	2	3			1	1	1
40	2	2	23	1	19	LF02	1	3			1	3	0
40	2	2	23	1	20	EWFLl	3	3			1	3	0
40	2	2	23	1	21	7985	1	2			3	1	0
40	2	2	23	1	22	NP02l	3	3			3	3	1
40	2	2	23	1	23	0129	1	1			3	1	0
40	2	2	23	1	24	AA01	1	2			1	2	0
40	2	2	23	1	25	FOX9	2	1			1	1	1
40	2	2	23	1	26	4440	1	3			1	1	1
40	2	2	23	1	27	FP03l	3	1			3	3	1
41	1	1	33	2	1	B7G3	2	2	1	0	2
41	1	1	33	2	2	Y7Q4	2	1	1	1	2
41	1	1	33	2	3	VG9E	3	1	1	1	2
41	1	1	33	2	4	JQIY	2	1	3	0	2
41	1	1	33	2	5	AA02	1	2	1	0	3
41	1	1	33	2	6	4142	1	1	1	1	1
41	1	1	33	2	7	N9HK	2	3	1	0	1
41	1	1	33	2	8	REPB	2	2	2	1	3
41	1	1	33	2	9	NL02	2	1	1	1	1
41	1	1	33	2	10	0770	1	3	3	1	2
41	1	1	33	2	11	LF01	1	3	1	0	2
41	1	1	33	2	12	X79M	3	3	3	1	3
41	1	1	33	2	13	E92A	2	3	3	1	2
41	1	1	33	2	14	OAHX	2	2	3	0	3
41	1	1	33	2	15	58FC	3	3	3	1	2
41	1	1	33	2	16	4514	1	1	1	1	2
41	1	1	33	2	17	0DGW	3	2	3	0	3
41	1	1	33	2	18	Z0DW	3	2	3	0	2
41	1	1	33	2	19	IT3F	3	1	2	0	1
41	1	1	33	2	20	XH00	3	2	3	0	1
41	1	1	33	2	21	7U9O	3	3	3	1	1
41	1	1	33	2	22	0345	1	1	1	1	3
41	1	1	33	2	23	4115	1	2	1	0	2
41	1	1	33	2	24	OITQ	3	1	2	0	3
41	1	1	33	2	25	0690	1	3	1	0	1
41	1	1	33	2	26	PF01	1	2	3	0	2
41	1	1	33	2	27	7W1W	2	3	3	1	3
42	1	1	26	2	1	REPB	2	2	2	1	3
42	1	1	26	2	2	7U9O	3	3	3	1	1
42	1	1	26	2	3	XH00	3	2	2	1	1
42	1	1	26	2	4	Y7Q4	2	1	1	1	2
42	1	1	26	2	5	JQIY	2	1	1	1	2
42	1	1	26	2	6	OAHX	2	2	1	0	3
42	1	1	26	2	7	OITQ	3	1	3	0	3
42	1	1	26	2	8	AA02	1	2	1	0	3
42	1	1	26	2	9	LF01	1	3	1	0	2
42	1	1	26	2	10	7W1W	2	3	3	1	3
42	1	1	26	2	11	N9HK	2	3	1	0	1
42	1	1	26	2	12	PF01	1	2	3	0	2
42	1	1	26	2	13	NL02	2	1	1	1	1
42	1	1	26	2	14	0770	1	3	3	1	2
42	1	1	26	2	15	0690	1	3	1	0	1
42	1	1	26	2	16	4115	1	2	1	0	2
42	1	1	26	2	17	B7G3	2	2	2	1	2
42	1	1	26	2	18	E92A	2	3	3	1	2
42	1	1	26	2	19	IT3F	3	1	2	0	1
42	1	1	26	2	20	0DGW	3	2	2	1	3
42	1	1	26	2	21	0345	1	1	1	1	3
42	1	1	26	2	22	4142	1	1	1	1	1
42	1	1	26	2	23	VG9E	3	1	1	1	2
42	1	1	26	2	24	X79M	3	3	3	1	3
42	1	1	26	2	25	58FC	3	3	3	1	2
42	1	1	26	2	26	Z0DW	3	2	2	1	2
42	1	1	26	2	27	4514	1	1	1	1	2
43	1	1	43	2	1	OITQ	3	1	1	1	3
43	1	1	43	2	2	0690	1	3	1	0	1
43	1	1	43	2	3	4142	1	1	1	1	1
43	1	1	43	2	4	AA02	1	2	1	0	3
43	1	1	43	2	5	4514	1	1	1	1	2
43	1	1	43	2	6	XH00	3	2	3	0	1
43	1	1	43	2	7	IT3F	3	1	1	1	1
43	1	1	43	2	8	LF01	1	3	3	1	2
43	1	1	43	2	9	JQIY	2	1	2	0	2
43	1	1	43	2	10	PF01	1	2	3	0	2
43	1	1	43	2	11	OAHX	2	2	1	0	3
43	1	1	43	2	12	7W1W	2	3	3	1	3
43	1	1	43	2	13	0345	1	1	1	1	3
43	1	1	43	2	14	E92A	2	3	3	1	2
43	1	1	43	2	15	0DGW	3	2	2	1	3
43	1	1	43	2	16	4115	1	2	2	1	2
43	1	1	43	2	17	Z0DW	3	2	2	1	2
43	1	1	43	2	18	Y7Q4	2	1	1	1	2
43	1	1	43	2	19	VG9E	3	1	1	1	2
43	1	1	43	2	20	NL02	2	1	1	1	1
43	1	1	43	2	21	REPB	2	2	2	1	3
43	1	1	43	2	22	0770	1	3	3	1	2
43	1	1	43	2	23	7U9O	3	3	3	1	1
43	1	1	43	2	24	B7G3	2	2	1	0	2
43	1	1	43	2	25	X79M	3	3	3	1	3
43	1	1	43	2	26	N9HK	2	3	1	0	1
43	1	1	43	2	27	58FC	3	3	3	1	2
44	2	2	25	2	1	KS01	1	1			1	1	1
44	2	2	25	2	2	A2GLl	3	2			1	3	0
44	2	2	25	2	3	B4SLl	3	2			1	1	1
44	2	2	25	2	4	7985	1	2			3	1	0
44	2	2	25	2	5	AA01	1	2			1	2	0
44	2	2	25	2	6	EVE5	2	2			2	3	0
44	2	2	25	2	7	4440	1	3			1	1	1
44	2	2	25	2	8	FP03l	3	1			3	1	0
44	2	2	25	2	9	NP02l	3	3			3	3	1
44	2	2	25	2	10	PL01l	3	1			3	2	0
44	2	2	25	2	11	HKMLl	3	2			2	2	1
44	2	2	25	2	12	FOX9	2	1			1	1	1
44	2	2	25	2	13	PM2l	2	2			1	3	0
44	2	2	25	2	14	0129	1	1			3	2	0
44	2	2	25	2	15	0686	1	1			2	1	0
44	2	2	25	2	16	IPXY	2	1			3	3	1
44	2	2	25	2	17	U0GL	2	3			2	3	0
44	2	2	25	2	18	NE01l	3	3			1	3	0
44	2	2	25	2	19	CPIT	2	3			1	1	1
44	2	2	25	2	20	EWFLl	3	3			1	3	0
44	2	2	25	2	21	KGUKl	3	1			1	1	1
44	2	2	25	2	22	RIP1	2	2			1	2	0
44	2	2	25	2	23	OIOA	2	1			2	1	0
44	2	2	25	2	24	4931	1	3			3	3	1
44	2	2	25	2	25	PDKO	2	3			3	3	1
44	2	2	25	2	26	PF03	1	2			1	3	0
44	2	2	25	2	27	LF02	1	3			1	1	1
45	2	2	27	2	1	U0GL	2	3			2	3	0
45	2	2	27	2	2	PM2l	2	2			1	3	0
45	2	2	27	2	3	IPXY	2	1			3	1	0
45	2	2	27	2	4	4440	1	3			1	1	1
45	2	2	27	2	5	PF03	1	2			1	2	0
45	2	2	27	2	6	4931	1	3			3	3	1
45	2	2	27	2	7	LF02	1	3			1	1	1
45	2	2	27	2	8	A2GLl	3	2			1	2	0
45	2	2	27	2	9	KGUKl	3	1			1	3	0
45	2	2	27	2	10	PL01l	3	1			3	2	0
45	2	2	27	2	11	FP03l	3	1			3	1	0
45	2	2	27	2	12	0129	1	1			3	1	0
45	2	2	27	2	13	EWFLl	3	3			1	3	0
45	2	2	27	2	14	7985	1	2			3	3	1
45	2	2	27	2	15	RIP1	2	2			1	1	1
45	2	2	27	2	16	EVE5	2	2			2	3	0
45	2	2	27	2	17	NP02l	3	3			3	3	1
45	2	2	27	2	18	PDKO	2	3			3	1	0
45	2	2	27	2	19	B4SLl	3	2			1	2	0
45	2	2	27	2	20	CPIT	2	3			1	1	1
45	2	2	27	2	21	OIOA	2	1			2	2	1
45	2	2	27	2	22	FOX9	2	1			1	1	1
45	2	2	27	2	23	0686	1	1			2	3	0
45	2	2	27	2	24	KS01	1	1			1	1	1
45	2	2	27	2	25	NE01l	3	3			1	3	0
45	2	2	27	2	26	HKMLl	3	2			2	2	1
45	2	2	27	2	27	AA01	1	2			1	2	0
46	2	2	21	1	1	FP03l	3	1			3	3	1
46	2	2	21	1	2	AA01	1	2			1	2	0
46	2	2	21	1	3	B4SLl	3	2			1	2	0
46	2	2	21	1	4	NE01l	3	3			1	1	1
46	2	2	21	1	5	PDKO	2	3			3	3	1
46	2	2	21	1	6	EVE5	2	2			2	3	0
46	2	2	21	1	7	HKMLl	3	2			2	2	1
46	2	2	21	1	8	KS01	1	1			1	1	1
46	2	2	21	1	9	4931	1	3			3	3	1
46	2	2	21	1	10	0686	1	1			2	1	0
46	2	2	21	1	11	NP02l	3	3			3	3	1
46	2	2	21	1	12	OIOA	2	1			2	2	1
46	2	2	21	1	13	EWFLl	3	3			1	3	0
46	2	2	21	1	14	RIP1	2	2			1	1	1
46	2	2	21	1	15	A2GLl	3	2			1	3	0
46	2	2	21	1	16	KGUKl	3	1			1	1	1
46	2	2	21	1	17	FOX9	2	1			1	1	1
46	2	2	21	1	18	PM2l	2	2			1	3	0
46	2	2	21	1	19	IPXY	2	1			3	3	1
46	2	2	21	1	20	4440	1	3			1	1	1
46	2	2	21	1	21	LF02	1	3			1	1	1
46	2	2	21	1	22	PL01l	3	1			3	2	0
46	2	2	21	1	23	7985	1	2			3	3	1
46	2	2	21	1	24	U0GL	2	3			2	3	0
46	2	2	21	1	25	CPIT	2	3			1	1	1
46	2	2	21	1	26	0129	1	1			3	3	1
46	2	2	21	1	27	PF03	1	2			1	2	0
47	1	2	73	2	1	AA01	1	2	2	1	1
47	1	2	73	2	2	PM2l	2	2	3	0	1
47	1	2	73	2	3	FP03l	3	1	3	0	3
47	1	2	73	2	4	KGUKl	3	1	2	0	1
47	1	2	73	2	5	OIOA	2	1	2	0	2
47	1	2	73	2	6	4931	1	3	2	0	3
47	1	2	73	2	7	PF03	1	2	2	1	1
47	1	2	73	2	8	7985	1	2	3	0	3
47	1	2	73	2	9	0686	1	1	1	1	2
47	1	2	73	2	10	EWFLl	3	3	3	1	1
47	1	2	73	2	11	PDKO	2	3	1	0	3
47	1	2	73	2	12	FOX9	2	1	1	1	1
47	1	2	73	2	13	PL01l	3	1	1	1	3
47	1	2	73	2	14	U0GL	2	3	3	1	2
47	1	2	73	2	15	NP02l	3	3	3	1	3
47	1	2	73	2	16	B4SLl	3	2	2	1	1
47	1	2	73	2	17	KS01	1	1	3	0	1
47	1	2	73	2	18	CPIT	2	3	1	0	1
47	1	2	73	2	19	RIP1	2	2	2	1	1
47	1	2	73	2	20	4440	1	3	1	0	1
47	1	2	73	2	21	NE01l	3	3	1	0	1
47	1	2	73	2	22	EVE5	2	2	1	0	2
47	1	2	73	2	23	HKMLl	3	2	3	0	2
47	1	2	73	2	24	IPXY	2	1	1	1	3
47	1	2	73	2	25	LF02	1	3	1	0	1
47	1	2	73	2	26	0129	1	1	2	0	3
47	1	2	73	2	27	A2GLl	3	2	3	0	1
48	1	2	32	1	1	PDKO	2	3	1	0	3
48	1	2	32	1	2	LF02	1	3	3	1	1
48	1	2	32	1	3	EWFLl	3	3	3	1	1
48	1	2	32	1	4	IPXY	2	1	3	0	3
48	1	2	32	1	5	OIOA	2	1	1	1	2
48	1	2	32	1	6	U0GL	2	3	3	1	2
48	1	2	32	1	7	NE01l	3	3	1	0	1
48	1	2	32	1	8	PL01l	3	1	2	0	3
48	1	2	32	1	9	RIP1	2	2	2	1	1
48	1	2	32	1	10	KS01	1	1	1	1	1
48	1	2	32	1	11	PM2l	2	2	3	0	1
48	1	2	32	1	12	7985	1	2	1	0	3
48	1	2	32	1	13	CPIT	2	3	1	0	1
48	1	2	32	1	14	0686	1	1	1	1	2
48	1	2	32	1	15	KGUKl	3	1	2	0	1
48	1	2	32	1	16	A2GLl	3	2	3	0	1
48	1	2	32	1	17	NP02l	3	3	3	1	3
48	1	2	32	1	18	4440	1	3	1	0	1
48	1	2	32	1	19	FP03l	3	1	1	1	3
48	1	2	32	1	20	AA01	1	2	1	0	1
48	1	2	32	1	21	EVE5	2	2	1	0	2
48	1	2	32	1	22	B4SLl	3	2	1	0	1
48	1	2	32	1	23	FOX9	2	1	1	1	1
48	1	2	32	1	24	0129	1	1	1	1	3
48	1	2	32	1	25	PF03	1	2	1	0	1
48	1	2	32	1	26	4931	1	3	3	1	3
48	1	2	32	1	27	HKMLl	3	2	2	1	2
49	1	2	28	1	1	NE01l	3	3	3	1	1
49	1	2	28	1	2	KS01	1	1	1	1	1
49	1	2	28	1	3	EWFLl	3	3	3	1	1
49	1	2	28	1	4	LF02	1	3	1	0	1
49	1	2	28	1	5	A2GLl	3	2	2	1	1
49	1	2	28	1	6	PM2l	2	2	3	0	1
49	1	2	28	1	7	4440	1	3	1	0	1
49	1	2	28	1	8	FOX9	2	1	1	1	1
49	1	2	28	1	9	B4SLl	3	2	2	1	1
49	1	2	28	1	10	AA01	1	2	1	0	1
49	1	2	28	1	11	NP02l	3	3	3	1	3
49	1	2	28	1	12	0129	1	1	1	1	3
49	1	2	28	1	13	CPIT	2	3	1	0	1
49	1	2	28	1	14	4931	1	3	3	1	3
49	1	2	28	1	15	HKMLl	3	2	2	1	2
49	1	2	28	1	16	OIOA	2	1	3	0	2
49	1	2	28	1	17	PDKO	2	3	3	1	3
49	1	2	28	1	18	PF03	1	2	1	0	1
49	1	2	28	1	19	IPXY	2	1	3	0	3
49	1	2	28	1	20	PL01l	3	1	2	0	3
49	1	2	28	1	21	EVE5	2	2	3	0	2
49	1	2	28	1	22	0686	1	1	1	1	2
49	1	2	28	1	23	7985	1	2	2	1	3
49	1	2	28	1	24	RIP1	2	2	2	1	1
49	1	2	28	1	25	FP03l	3	1	1	1	3
49	1	2	28	1	26	U0GL	2	3	3	1	2
49	1	2	28	1	27	KGUKl	3	1	1	1	1
50	1	2	66	1	1	U0GL	2	3	3	1	2
50	1	2	66	1	2	OIOA	2	1	2	0	2
50	1	2	66	1	3	7985	1	2	2	1	3
50	1	2	66	1	4	B4SLl	3	2	2	1	1
50	1	2	66	1	5	RIP1	2	2	1	0	1
50	1	2	66	1	6	FOX9	2	1	1	1	1
50	1	2	66	1	7	NE01l	3	3	3	1	1
50	1	2	66	1	8	IPXY	2	1	3	0	3
50	1	2	66	1	9	NP02l	3	3	3	1	3
50	1	2	66	1	10	0686	1	1	2	0	2
50	1	2	66	1	11	A2GLl	3	2	1	0	1
50	1	2	66	1	12	FP03l	3	1	1	1	3
50	1	2	66	1	13	0129	1	1	3	0	3
50	1	2	66	1	14	AA01	1	2	2	1	1
50	1	2	66	1	15	PM2l	2	2	3	0	1
50	1	2	66	1	16	PF03	1	2	2	1	1
50	1	2	66	1	17	KGUKl	3	1	1	1	1
50	1	2	66	1	18	EWFLl	3	3	3	1	1
50	1	2	66	1	19	PDKO	2	3	1	0	3
50	1	2	66	1	20	4931	1	3	3	1	3
50	1	2	66	1	21	CPIT	2	3	1	0	1
50	1	2	66	1	22	EVE5	2	2	1	0	2
50	1	2	66	1	23	LF02	1	3	3	1	1
50	1	2	66	1	24	HKMLl	3	2	2	1	2
50	1	2	66	1	25	KS01	1	1	1	1	1
50	1	2	66	1	26	PL01l	3	1	2	0	3
50	1	2	66	1	27	4440	1	3	1	0	1
51	1	2	25	1	1	IPXY	2	1	3	0	3
51	1	2	25	1	2	KS01	1	1	1	1	1
51	1	2	25	1	3	KGUKl	3	1	2	0	1
51	1	2	25	1	4	EVE5	2	2	2	1	2
51	1	2	25	1	5	NE01l	3	3	3	1	1
51	1	2	25	1	6	FP03l	3	1	1	1	3
51	1	2	25	1	7	PM2l	2	2	3	0	1
51	1	2	25	1	8	7985	1	2	2	1	3
51	1	2	25	1	9	0129	1	1	2	0	3
51	1	2	25	1	10	HKMLl	3	2	2	1	2
51	1	2	25	1	11	A2GLl	3	2	3	0	1
51	1	2	25	1	12	4931	1	3	2	0	3
51	1	2	25	1	13	U0GL	2	3	3	1	2
51	1	2	25	1	14	OIOA	2	1	2	0	2
51	1	2	25	1	15	CPIT	2	3	1	0	1
51	1	2	25	1	16	AA01	1	2	2	1	1
51	1	2	25	1	17	B4SLl	3	2	2	1	1
51	1	2	25	1	18	LF02	1	3	3	1	1
51	1	2	25	1	19	NP02l	3	3	3	1	3
51	1	2	25	1	20	RIP1	2	2	1	0	1
51	1	2	25	1	21	PL01l	3	1	2	0	3
51	1	2	25	1	22	FOX9	2	1	1	1	1
51	1	2	25	1	23	4440	1	3	1	0	1
51	1	2	25	1	24	PF03	1	2	2	1	1
51	1	2	25	1	25	EWFLl	3	3	3	1	1
51	1	2	25	1	26	PDKO	2	3	1	0	3
51	1	2	25	1	27	0686	1	1	1	1	2
52	1	2	25	1	1	CPIT	2	3	1	0	1
52	1	2	25	1	2	NP02l	3	3	3	1	3
52	1	2	25	1	3	IPXY	2	1	1	1	3
52	1	2	25	1	4	PL01l	3	1	2	0	3
52	1	2	25	1	5	RIP1	2	2	2	1	1
52	1	2	25	1	6	4931	1	3	3	1	3
52	1	2	25	1	7	PDKO	2	3	3	1	3
52	1	2	25	1	8	U0GL	2	3	3	1	2
52	1	2	25	1	9	0686	1	1	1	1	2
52	1	2	25	1	10	EWFLl	3	3	3	1	1
52	1	2	25	1	11	EVE5	2	2	1	0	2
52	1	2	25	1	12	AA01	1	2	1	0	1
52	1	2	25	1	13	KGUKl	3	1	2	0	1
52	1	2	25	1	14	4440	1	3	1	0	1
52	1	2	25	1	15	OIOA	2	1	1	1	2
52	1	2	25	1	16	NE01l	3	3	3	1	1
52	1	2	25	1	17	7985	1	2	3	0	3
52	1	2	25	1	18	PF03	1	2	3	0	1
52	1	2	25	1	19	B4SLl	3	2	1	0	1
52	1	2	25	1	20	KS01	1	1	1	1	1
52	1	2	25	1	21	A2GLl	3	2	3	0	1
52	1	2	25	1	22	PM2l	2	2	3	0	1
52	1	2	25	1	23	HKMLl	3	2	2	1	2
52	1	2	25	1	24	LF02	1	3	1	0	1
52	1	2	25	1	25	0129	1	1	3	0	3
52	1	2	25	1	26	FP03l	3	1	1	1	3
52	1	2	25	1	27	FOX9	2	1	1	1	1
53	1	2	37	2	1	EWFLl	3	3	3	1	1
53	1	2	37	2	2	OIOA	2	1	1	1	2
53	1	2	37	2	3	CPIT	2	3	3	1	1
53	1	2	37	2	4	KS01	1	1	1	1	1
53	1	2	37	2	5	PDKO	2	3	1	0	3
53	1	2	37	2	6	PM2l	2	2	2	1	1
53	1	2	37	2	7	7985	1	2	2	1	3
53	1	2	37	2	8	PF03	1	2	2	1	1
53	1	2	37	2	9	EVE5	2	2	1	0	2
53	1	2	37	2	10	A2GLl	3	2	1	0	1
53	1	2	37	2	11	KGUKl	3	1	2	0	1
53	1	2	37	2	12	NE01l	3	3	3	1	1
53	1	2	37	2	13	0129	1	1	3	0	3
53	1	2	37	2	14	FP03l	3	1	3	0	3
53	1	2	37	2	15	0686	1	1	2	0	2
53	1	2	37	2	16	NP02l	3	3	3	1	3
53	1	2	37	2	17	LF02	1	3	1	0	1
53	1	2	37	2	18	IPXY	2	1	3	0	3
53	1	2	37	2	19	FOX9	2	1	1	1	1
53	1	2	37	2	20	4440	1	3	1	0	1
53	1	2	37	2	21	RIP1	2	2	1	0	1
53	1	2	37	2	22	AA01	1	2	2	1	1
53	1	2	37	2	23	B4SLl	3	2	2	1	1
53	1	2	37	2	24	PL01l	3	1	1	1	3
53	1	2	37	2	25	U0GL	2	3	3	1	2
53	1	2	37	2	26	HKMLl	3	2	2	1	2
53	1	2	37	2	27	4931	1	3	3	1	3
54	1	2	26	1	1	U0GL	2	3	3	1	2
54	1	2	26	1	2	NE01l	3	3	3	1	1
54	1	2	26	1	3	CPIT	2	3	1	0	1
54	1	2	26	1	4	A2GLl	3	2	2	1	1
54	1	2	26	1	5	PF03	1	2	2	1	1
54	1	2	26	1	6	PL01l	3	1	1	1	3
54	1	2	26	1	7	IPXY	2	1	3	0	3
54	1	2	26	1	8	FP03l	3	1	1	1	3
54	1	2	26	1	9	PDKO	2	3	2	0	3
54	1	2	26	1	10	OIOA	2	1	2	0	2
54	1	2	26	1	11	LF02	1	3	2	0	1
54	1	2	26	1	12	B4SLl	3	2	2	1	1
54	1	2	26	1	13	4440	1	3	3	1	1
54	1	2	26	1	14	HKMLl	3	2	2	1	2
54	1	2	26	1	15	EWFLl	3	3	3	1	1
54	1	2	26	1	16	4931	1	3	2	0	3
54	1	2	26	1	17	KS01	1	1	1	1	1
54	1	2	26	1	18	EVE5	2	2	1	0	2
54	1	2	26	1	19	FOX9	2	1	1	1	1
54	1	2	26	1	20	AA01	1	2	2	1	1
54	1	2	26	1	21	7985	1	2	3	0	3
54	1	2	26	1	22	KGUKl	3	1	1	1	1
54	1	2	26	1	23	PM2l	2	2	3	0	1
54	1	2	26	1	24	0129	1	1	3	0	3
54	1	2	26	1	25	0686	1	1	2	0	2
54	1	2	26	1	26	NP02l	3	3	3	1	3
54	1	2	26	1	27	RIP1	2	2	1	0	1
55	1	2	28	1	1	EVE5	2	2	3	0	2
55	1	2	28	1	2	EWFLl	3	3	3	1	1
55	1	2	28	1	3	PDKO	2	3	1	0	3
55	1	2	28	1	4	KS01	1	1	1	1	1
55	1	2	28	1	5	FP03l	3	1	1	1	3
55	1	2	28	1	6	7985	1	2	2	1	3
55	1	2	28	1	7	PF03	1	2	1	0	1
55	1	2	28	1	8	FOX9	2	1	1	1	1
55	1	2	28	1	9	PM2l	2	2	3	0	1
55	1	2	28	1	10	0686	1	1	1	1	2
55	1	2	28	1	11	AA01	1	2	2	1	1
55	1	2	28	1	12	B4SLl	3	2	1	0	1
55	1	2	28	1	13	LF02	1	3	1	0	1
55	1	2	28	1	14	IPXY	2	1	3	0	3
55	1	2	28	1	15	PL01l	3	1	2	0	3
55	1	2	28	1	16	U0GL	2	3	3	1	2
55	1	2	28	1	17	HKMLl	3	2	3	0	2
55	1	2	28	1	18	OIOA	2	1	2	0	2
55	1	2	28	1	19	NE01l	3	3	3	1	1
55	1	2	28	1	20	RIP1	2	2	1	0	1
55	1	2	28	1	21	A2GLl	3	2	3	0	1
55	1	2	28	1	22	CPIT	2	3	1	0	1
55	1	2	28	1	23	KGUKl	3	1	1	1	1
55	1	2	28	1	24	4931	1	3	3	1	3
55	1	2	28	1	25	0129	1	1	3	0	3
55	1	2	28	1	26	NP02l	3	3	3	1	3
55	1	2	28	1	27	4440	1	3	1	0	1
56	1	2	31	1	1	KGUKl	3	1	1	1	1
56	1	2	31	1	2	AA01	1	2	3	0	1
56	1	2	31	1	3	FP03l	3	1	1	1	3
56	1	2	31	1	4	EWFLl	3	3	3	1	1
56	1	2	31	1	5	CPIT	2	3	1	0	1
56	1	2	31	1	6	A2GLl	3	2	3	0	1
56	1	2	31	1	7	0129	1	1	1	1	3
56	1	2	31	1	8	B4SLl	3	2	2	1	1
56	1	2	31	1	9	RIP1	2	2	1	0	1
56	1	2	31	1	10	PL01l	3	1	1	1	3
56	1	2	31	1	11	PM2l	2	2	3	0	1
56	1	2	31	1	12	KS01	1	1	1	1	1
56	1	2	31	1	13	NP02l	3	3	3	1	3
56	1	2	31	1	14	7985	1	2	2	1	3
56	1	2	31	1	15	EVE5	2	2	1	0	2
56	1	2	31	1	16	IPXY	2	1	1	1	3
56	1	2	31	1	17	LF02	1	3	3	1	1
56	1	2	31	1	18	0686	1	1	1	1	2
56	1	2	31	1	19	PDKO	2	3	2	0	3
56	1	2	31	1	20	PF03	1	2	2	1	1
56	1	2	31	1	21	4931	1	3	2	0	3
56	1	2	31	1	22	4440	1	3	1	0	1
56	1	2	31	1	23	OIOA	2	1	2	0	2
56	1	2	31	1	24	FOX9	2	1	1	1	1
56	1	2	31	1	25	HKMLl	3	2	2	1	2
56	1	2	31	1	26	U0GL	2	3	3	1	2
56	1	2	31	1	27	NE01l	3	3	1	0	1
57	1	2	52	1	1	RIP1	2	2	1	0	1
57	1	2	52	1	2	4931	1	3	3	1	3
57	1	2	52	1	3	AA01	1	2	3	0	1
57	1	2	52	1	4	B4SLl	3	2	2	1	1
57	1	2	52	1	5	KS01	1	1	3	0	1
57	1	2	52	1	6	NP02l	3	3	3	1	3
57	1	2	52	1	7	PDKO	2	3	1	0	3
57	1	2	52	1	8	FOX9	2	1	1	1	1
57	1	2	52	1	9	KGUKl	3	1	1	1	1
57	1	2	52	1	10	NE01l	3	3	3	1	1
57	1	2	52	1	11	0686	1	1	1	1	2
57	1	2	52	1	12	EWFLl	3	3	3	1	1
57	1	2	52	1	13	U0GL	2	3	3	1	2
57	1	2	52	1	14	CPIT	2	3	3	1	1
57	1	2	52	1	15	PF03	1	2	3	0	1
57	1	2	52	1	16	A2GLl	3	2	3	0	1
57	1	2	52	1	17	OIOA	2	1	3	0	2
57	1	2	52	1	18	HKMLl	3	2	2	1	2
57	1	2	52	1	19	PL01l	3	1	2	0	3
57	1	2	52	1	20	7985	1	2	3	0	3
57	1	2	52	1	21	EVE5	2	2	1	0	2
57	1	2	52	1	22	0129	1	1	3	0	3
57	1	2	52	1	23	FP03l	3	1	1	1	3
57	1	2	52	1	24	IPXY	2	1	1	1	3
57	1	2	52	1	25	4440	1	3	1	0	1
57	1	2	52	1	26	LF02	1	3	1	0	1
57	1	2	52	1	27	PM2l	2	2	3	0	1
58	1	2	42	2	1	0686	1	1	1	1	2
58	1	2	42	2	2	FOX9	2	1	1	1	1
58	1	2	42	2	3	OIOA	2	1	2	0	2
58	1	2	42	2	4	IPXY	2	1	3	0	3
58	1	2	42	2	5	EVE5	2	2	3	0	2
58	1	2	42	2	6	KS01	1	1	3	0	1
58	1	2	42	2	7	AA01	1	2	2	1	1
58	1	2	42	2	8	NP02l	3	3	3	1	3
58	1	2	42	2	9	U0GL	2	3	3	1	2
58	1	2	42	2	10	EWFLl	3	3	3	1	1
58	1	2	42	2	11	RIP1	2	2	2	1	1
58	1	2	42	2	12	PDKO	2	3	1	0	3
58	1	2	42	2	13	A2GLl	3	2	2	1	1
58	1	2	42	2	14	0129	1	1	2	0	3
58	1	2	42	2	15	FP03l	3	1	1	1	3
58	1	2	42	2	16	4931	1	3	3	1	3
58	1	2	42	2	17	4440	1	3	1	0	1
58	1	2	42	2	18	7985	1	2	2	1	3
58	1	2	42	2	19	CPIT	2	3	1	0	1
58	1	2	42	2	20	B4SLl	3	2	2	1	1
58	1	2	42	2	21	PL01l	3	1	1	1	3
58	1	2	42	2	22	LF02	1	3	3	1	1
58	1	2	42	2	23	KGUKl	3	1	3	0	1
58	1	2	42	2	24	PM2l	2	2	1	0	1
58	1	2	42	2	25	NE01l	3	3	1	0	1
58	1	2	42	2	26	PF03	1	2	2	1	1
58	1	2	42	2	27	HKMLl	3	2	3	0	2
59	1	2	25	1	1	4440	1	3	1	0	1
59	1	2	25	1	2	FOX9	2	1	1	1	1
59	1	2	25	1	3	4931	1	3	3	1	3
59	1	2	25	1	4	PL01l	3	1	2	0	3
59	1	2	25	1	5	LF02	1	3	3	1	1
59	1	2	25	1	6	CPIT	2	3	1	0	1
59	1	2	25	1	7	EWFLl	3	3	3	1	1
59	1	2	25	1	8	AA01	1	2	2	1	1
59	1	2	25	1	9	EVE5	2	2	1	0	2
59	1	2	25	1	10	RIP1	2	2	2	1	1
59	1	2	25	1	11	A2GLl	3	2	3	0	1
59	1	2	25	1	12	HKMLl	3	2	1	0	2
59	1	2	25	1	13	PDKO	2	3	1	0	3
59	1	2	25	1	14	PF03	1	2	2	1	1
59	1	2	25	1	15	IPXY	2	1	1	1	3
59	1	2	25	1	16	OIOA	2	1	3	0	2
59	1	2	25	1	17	0686	1	1	2	0	2
59	1	2	25	1	18	0129	1	1	1	1	3
59	1	2	25	1	19	B4SLl	3	2	2	1	1
59	1	2	25	1	20	KS01	1	1	1	1	1
59	1	2	25	1	21	PM2l	2	2	3	0	1
59	1	2	25	1	22	NE01l	3	3	1	0	1
59	1	2	25	1	23	7985	1	2	2	1	3
59	1	2	25	1	24	FP03l	3	1	1	1	3
59	1	2	25	1	25	NP02l	3	3	3	1	3
59	1	2	25	1	26	U0GL	2	3	3	1	2
59	1	2	25	1	27	KGUKl	3	1	1	1	1
60	1	2	22	1	1	PF03	1	2	1	0	1
60	1	2	22	1	2	B4SLl	3	2	3	0	1
60	1	2	22	1	3	EVE5	2	2	1	0	2
60	1	2	22	1	4	HKMLl	3	2	3	0	2
60	1	2	22	1	5	4440	1	3	1	0	1
60	1	2	22	1	6	NP02l	3	3	3	1	3
60	1	2	22	1	7	4931	1	3	3	1	3
60	1	2	22	1	8	CPIT	2	3	1	0	1
60	1	2	22	1	9	PM2l	2	2	3	0	1
60	1	2	22	1	10	LF02	1	3	1	0	1
60	1	2	22	1	11	IPXY	2	1	1	1	3
60	1	2	22	1	12	KS01	1	1	1	1	1
60	1	2	22	1	13	AA01	1	2	2	1	1
60	1	2	22	1	14	7985	1	2	3	0	3
60	1	2	22	1	15	PL01l	3	1	2	0	3
60	1	2	22	1	16	A2GLl	3	2	3	0	1
60	1	2	22	1	17	OIOA	2	1	2	0	2
60	1	2	22	1	18	PDKO	2	3	1	0	3
60	1	2	22	1	19	0129	1	1	3	0	3
60	1	2	22	1	20	U0GL	2	3	3	1	2
60	1	2	22	1	21	FOX9	2	1	1	1	1
60	1	2	22	1	22	EWFLl	3	3	3	1	1
60	1	2	22	1	23	0686	1	1	1	1	2
60	1	2	22	1	24	FP03l	3	1	1	1	3
60	1	2	22	1	25	RIP1	2	2	2	1	1
60	1	2	22	1	26	NE01l	3	3	3	1	1
60	1	2	22	1	27	KGUKl	3	1	3	0	1
61	1	2	31	no entry	1	7985	1	2	2	1	3
61	1	2	31	no entry	2	4931	1	3	3	1	3
61	1	2	31	no entry	3	PL01l	3	1	1	1	3
61	1	2	31	no entry	4	KS01	1	1	1	1	1
61	1	2	31	no entry	5	EWFLl	3	3	3	1	1
61	1	2	31	no entry	6	0129	1	1	1	1	3
61	1	2	31	no entry	7	IPXY	2	1	1	1	3
61	1	2	31	no entry	8	B4SLl	3	2	2	1	1
61	1	2	31	no entry	9	FOX9	2	1	1	1	1
61	1	2	31	no entry	10	U0GL	2	3	3	1	2
61	1	2	31	no entry	11	PF03	1	2	2	1	1
61	1	2	31	no entry	12	A2GLl	3	2	2	1	1
61	1	2	31	no entry	13	HKMLl	3	2	2	1	2
61	1	2	31	no entry	14	EVE5	2	2	2	1	2
61	1	2	31	no entry	15	OIOA	2	1	1	1	2
61	1	2	31	no entry	16	RIP1	2	2	2	1	1
61	1	2	31	no entry	17	PDKO	2	3	3	1	3
61	1	2	31	no entry	18	AA01	1	2	2	1	1
61	1	2	31	no entry	19	FP03l	3	1	1	1	3
61	1	2	31	no entry	20	NP02l	3	3	3	1	3
61	1	2	31	no entry	21	PM2l	2	2	2	1	1
61	1	2	31	no entry	22	CPIT	2	3	3	1	1
61	1	2	31	no entry	23	LF02	1	3	2	0	1
61	1	2	31	no entry	24	0686	1	1	1	1	2
61	1	2	31	no entry	25	KGUKl	3	1	1	1	1
61	1	2	31	no entry	26	4440	1	3	3	1	1
61	1	2	31	no entry	27	NE01l	3	3	1	0	1
62	1	2	25	1	1	LF02	1	3	1	0	1
62	1	2	25	1	2	AA01	1	2	2	1	1
62	1	2	25	1	3	PF03	1	2	1	0	1
62	1	2	25	1	4	RIP1	2	2	1	0	1
62	1	2	25	1	5	KS01	1	1	1	1	1
62	1	2	25	1	6	FP03l	3	1	3	0	3
62	1	2	25	1	7	CPIT	2	3	1	0	1
62	1	2	25	1	8	U0GL	2	3	3	1	2
62	1	2	25	1	9	KGUKl	3	1	3	0	1
62	1	2	25	1	10	0686	1	1	1	1	2
62	1	2	25	1	11	B4SLl	3	2	2	1	1
62	1	2	25	1	12	0129	1	1	2	0	3
62	1	2	25	1	13	NP02l	3	3	3	1	3
62	1	2	25	1	14	HKMLl	3	2	1	0	2
62	1	2	25	1	15	4931	1	3	3	1	3
62	1	2	25	1	16	PM2l	2	2	3	0	1
62	1	2	25	1	17	PL01l	3	1	2	0	3
62	1	2	25	1	18	FOX9	2	1	1	1	1
62	1	2	25	1	19	4440	1	3	1	0	1
62	1	2	25	1	20	PDKO	2	3	1	0	3
62	1	2	25	1	21	A2GLl	3	2	3	0	1
62	1	2	25	1	22	7985	1	2	1	0	3
62	1	2	25	1	23	EWFLl	3	3	3	1	1
62	1	2	25	1	24	IPXY	2	1	3	0	3
62	1	2	25	1	25	NE01l	3	3	3	1	1
62	1	2	25	1	26	EVE5	2	2	3	0	2
62	1	2	25	1	27	OIOA	2	1	1	1	2
63	1	2	27	2	1	A2GLl	3	2	3	0	1
63	1	2	27	2	2	KGUKl	3	1	1	1	1
63	1	2	27	2	3	B4SLl	3	2	2	1	1
63	1	2	27	2	4	OIOA	2	1	1	1	2
63	1	2	27	2	5	PF03	1	2	1	0	1
63	1	2	27	2	6	CPIT	2	3	1	0	1
63	1	2	27	2	7	AA01	1	2	1	0	1
63	1	2	27	2	8	PDKO	2	3	3	1	3
63	1	2	27	2	9	NE01l	3	3	3	1	1
63	1	2	27	2	10	0129	1	1	1	1	3
63	1	2	27	2	11	U0GL	2	3	3	1	2
63	1	2	27	2	12	KS01	1	1	1	1	1
63	1	2	27	2	13	4440	1	3	1	0	1
63	1	2	27	2	14	RIP1	2	2	2	1	1
63	1	2	27	2	15	EVE5	2	2	1	0	2
63	1	2	27	2	16	IPXY	2	1	3	0	3
63	1	2	27	2	17	EWFLl	3	3	3	1	1
63	1	2	27	2	18	0686	1	1	1	1	2
63	1	2	27	2	19	FOX9	2	1	1	1	1
63	1	2	27	2	20	HKMLl	3	2	3	0	2
63	1	2	27	2	21	PL01l	3	1	2	0	3
63	1	2	27	2	22	NP02l	3	3	3	1	3
63	1	2	27	2	23	7985	1	2	1	0	3
63	1	2	27	2	24	LF02	1	3	1	0	1
63	1	2	27	2	25	FP03l	3	1	3	0	3
63	1	2	27	2	26	PM2l	2	2	3	0	1
63	1	2	27	2	27	4931	1	3	3	1	3
64	1	2	45	1	1	A2GLl	3	2	1	0	1
64	1	2	45	1	2	IPXY	2	1	1	1	3
64	1	2	45	1	3	4931	1	3	2	0	3
64	1	2	45	1	4	LF02	1	3	2	0	1
64	1	2	45	1	5	PM2l	2	2	3	0	1
64	1	2	45	1	6	HKMLl	3	2	2	1	2
64	1	2	45	1	7	U0GL	2	3	2	0	2
64	1	2	45	1	8	PL01l	3	1	1	1	3
64	1	2	45	1	9	NE01l	3	3	3	1	1
64	1	2	45	1	10	OIOA	2	1	1	1	2
64	1	2	45	1	11	CPIT	2	3	1	0	1
64	1	2	45	1	12	B4SLl	3	2	2	1	1
64	1	2	45	1	13	RIP1	2	2	1	0	1
64	1	2	45	1	14	KGUKl	3	1	2	0	1
64	1	2	45	1	15	0129	1	1	2	0	3
64	1	2	45	1	16	PF03	1	2	3	0	1
64	1	2	45	1	17	NP02l	3	3	3	1	3
64	1	2	45	1	18	7985	1	2	2	1	3
64	1	2	45	1	19	AA01	1	2	3	0	1
64	1	2	45	1	20	PDKO	2	3	1	0	3
64	1	2	45	1	21	FOX9	2	1	1	1	1
64	1	2	45	1	22	0686	1	1	2	0	2
64	1	2	45	1	23	4440	1	3	1	0	1
64	1	2	45	1	24	FP03l	3	1	3	0	3
64	1	2	45	1	25	EVE5	2	2	2	1	2
64	1	2	45	1	26	EWFLl	3	3	3	1	1
64	1	2	45	1	27	KS01	1	1	1	1	1
65	1	2	60	1	1	IPXY	2	1	1	1	3
65	1	2	60	1	2	NP02l	3	3	3	1	3
65	1	2	60	1	3	AA01	1	2	2	1	1
65	1	2	60	1	4	FP03l	3	1	1	1	3
65	1	2	60	1	5	B4SLl	3	2	2	1	1
65	1	2	60	1	6	FOX9	2	1	1	1	1
65	1	2	60	1	7	PDKO	2	3	3	1	3
65	1	2	60	1	8	0686	1	1	1	1	2
65	1	2	60	1	9	PF03	1	2	1	0	1
65	1	2	60	1	10	OIOA	2	1	3	0	2
65	1	2	60	1	11	EWFLl	3	3	3	1	1
65	1	2	60	1	12	HKMLl	3	2	2	1	2
65	1	2	60	1	13	LF02	1	3	3	1	1
65	1	2	60	1	14	0129	1	1	3	0	3
65	1	2	60	1	15	KS01	1	1	1	1	1
65	1	2	60	1	16	CPIT	2	3	1	0	1
65	1	2	60	1	17	4440	1	3	1	0	1
65	1	2	60	1	18	PL01l	3	1	2	0	3
65	1	2	60	1	19	NE01l	3	3	1	0	1
65	1	2	60	1	20	KGUKl	3	1	1	1	1
65	1	2	60	1	21	RIP1	2	2	1	0	1
65	1	2	60	1	22	A2GLl	3	2	3	0	1
65	1	2	60	1	23	U0GL	2	3	3	1	2
65	1	2	60	1	24	EVE5	2	2	1	0	2
65	1	2	60	1	25	7985	1	2	2	1	3
65	1	2	60	1	26	4931	1	3	3	1	3
65	1	2	60	1	27	PM2l	2	2	3	0	1
66	1	2	54	1	1	OIOA	2	1	3	0	2
66	1	2	54	1	2	4440	1	3	1	0	1
66	1	2	54	1	3	PM2l	2	2	3	0	1
66	1	2	54	1	4	7985	1	2	3	0	3
66	1	2	54	1	5	0129	1	1	1	1	3
66	1	2	54	1	6	KGUKl	3	1	1	1	1
66	1	2	54	1	7	0686	1	1	3	0	2
66	1	2	54	1	8	FOX9	2	1	1	1	1
66	1	2	54	1	9	FP03l	3	1	2	0	3
66	1	2	54	1	10	KS01	1	1	1	1	1
66	1	2	54	1	11	NP02l	3	3	2	0	3
66	1	2	54	1	12	RIP1	2	2	2	1	1
66	1	2	54	1	13	B4SLl	3	2	1	0	1
66	1	2	54	1	14	LF02	1	3	1	0	1
66	1	2	54	1	15	PDKO	2	3	3	1	3
66	1	2	54	1	16	4931	1	3	1	0	3
66	1	2	54	1	17	U0GL	2	3	2	0	2
66	1	2	54	1	18	A2GLl	3	2	3	0	1
66	1	2	54	1	19	PF03	1	2	2	1	1
66	1	2	54	1	20	EVE5	2	2	2	1	2
66	1	2	54	1	21	IPXY	2	1	1	1	3
66	1	2	54	1	22	EWFLl	3	3	1	0	1
66	1	2	54	1	23	NE01l	3	3	3	1	1
66	1	2	54	1	24	CPIT	2	3	3	1	1
66	1	2	54	1	25	HKMLl	3	2	2	1	2
66	1	2	54	1	26	PL01l	3	1	3	0	3
66	1	2	54	1	27	AA01	1	2	1	0	1
67	1	2	38	1	1	CPIT	2	3	1	0	1
67	1	2	38	1	2	EVE5	2	2	1	0	2
67	1	2	38	1	3	7985	1	2	3	0	3
67	1	2	38	1	4	PL01l	3	1	1	1	3
67	1	2	38	1	5	A2GLl	3	2	3	0	1
67	1	2	38	1	6	U0GL	2	3	3	1	2
67	1	2	38	1	7	PF03	1	2	3	0	1
67	1	2	38	1	8	RIP1	2	2	2	1	1
67	1	2	38	1	9	AA01	1	2	2	1	1
67	1	2	38	1	10	KGUKl	3	1	2	0	1
67	1	2	38	1	11	IPXY	2	1	1	1	3
67	1	2	38	1	12	4931	1	3	3	1	3
67	1	2	38	1	13	FOX9	2	1	1	1	1
67	1	2	38	1	14	NE01l	3	3	3	1	1
67	1	2	38	1	15	OIOA	2	1	2	0	2
67	1	2	38	1	16	4440	1	3	1	0	1
67	1	2	38	1	17	PDKO	2	3	2	0	3
67	1	2	38	1	18	EWFLl	3	3	3	1	1
67	1	2	38	1	19	KS01	1	1	1	1	1
67	1	2	38	1	20	0129	1	1	3	0	3
67	1	2	38	1	21	FP03l	3	1	1	1	3
67	1	2	38	1	22	NP02l	3	3	2	0	3
67	1	2	38	1	23	PM2l	2	2	2	1	1
67	1	2	38	1	24	HKMLl	3	2	2	1	2
67	1	2	38	1	25	0686	1	1	1	1	2
67	1	2	38	1	26	B4SLl	3	2	2	1	1
67	1	2	38	1	27	LF02	1	3	3	1	1
68	1	2	36	2	1	KGUKl	3	1	1	1	1
68	1	2	36	2	2	A2GLl	3	2	3	0	1
68	1	2	36	2	3	4931	1	3	3	1	3
68	1	2	36	2	4	KS01	1	1	3	0	1
68	1	2	36	2	5	4440	1	3	1	0	1
68	1	2	36	2	6	PDKO	2	3	1	0	3
68	1	2	36	2	7	AA01	1	2	2	1	1
68	1	2	36	2	8	U0GL	2	3	3	1	2
68	1	2	36	2	9	0686	1	1	1	1	2
68	1	2	36	2	10	HKMLl	3	2	2	1	2
68	1	2	36	2	11	PM2l	2	2	3	0	1
68	1	2	36	2	12	EVE5	2	2	1	0	2
68	1	2	36	2	13	B4SLl	3	2	2	1	1
68	1	2	36	2	14	EWFLl	3	3	3	1	1
68	1	2	36	2	15	IPXY	2	1	1	1	3
68	1	2	36	2	16	CPIT	2	3	1	0	1
68	1	2	36	2	17	NE01l	3	3	3	1	1
68	1	2	36	2	18	0129	1	1	1	1	3
68	1	2	36	2	19	NP02l	3	3	3	1	3
68	1	2	36	2	20	PF03	1	2	1	0	1
68	1	2	36	2	21	FP03l	3	1	1	1	3
68	1	2	36	2	22	PL01l	3	1	2	0	3
68	1	2	36	2	23	RIP1	2	2	1	0	1
68	1	2	36	2	24	FOX9	2	1	1	1	1
68	1	2	36	2	25	7985	1	2	1	0	3
68	1	2	36	2	26	OIOA	2	1	3	0	2
68	1	2	36	2	27	LF02	1	3	1	0	1
69	1	2	no entry	no entry	1	HKMLl	3	2	3	0	2
69	1	2	no entry	no entry	2	PM2l	2	2	3	0	1
69	1	2	no entry	no entry	3	LF02	1	3	3	1	1
69	1	2	no entry	no entry	4	RIP1	2	2	2	1	1
69	1	2	no entry	no entry	5	OIOA	2	1	1	1	2
69	1	2	no entry	no entry	6	B4SLl	3	2	2	1	1
69	1	2	no entry	no entry	7	NP02l	3	3	3	1	3
69	1	2	no entry	no entry	8	IPXY	2	1	1	1	3
69	1	2	no entry	no entry	9	U0GL	2	3	3	1	2
69	1	2	no entry	no entry	10	NE01l	3	3	3	1	1
69	1	2	no entry	no entry	11	FP03l	3	1	1	1	3
69	1	2	no entry	no entry	12	PDKO	2	3	1	0	3
69	1	2	no entry	no entry	13	7985	1	2	1	0	3
69	1	2	no entry	no entry	14	CPIT	2	3	1	0	1
69	1	2	no entry	no entry	15	0129	1	1	2	0	3
69	1	2	no entry	no entry	16	PL01l	3	1	2	0	3
69	1	2	no entry	no entry	17	EVE5	2	2	2	1	2
69	1	2	no entry	no entry	18	A2GLl	3	2	3	0	1
69	1	2	no entry	no entry	19	PF03	1	2	1	0	1
69	1	2	no entry	no entry	20	0686	1	1	1	1	2
69	1	2	no entry	no entry	21	4931	1	3	2	0	3
69	1	2	no entry	no entry	22	KS01	1	1	1	1	1
69	1	2	no entry	no entry	23	EWFLl	3	3	3	1	1
69	1	2	no entry	no entry	24	KGUKl	3	1	1	1	1
69	1	2	no entry	no entry	25	FOX9	2	1	1	1	1
69	1	2	no entry	no entry	26	AA01	1	2	1	0	1
69	1	2	no entry	no entry	27	4440	1	3	1	0	1
70	2	1	25	2	1	7U9O	3	3			1	1	1
70	2	1	25	2	2	B7G3	2	2			2	3	0
70	2	1	25	2	3	Z0DW	3	2			2	2	1
70	2	1	25	2	4	VG9E	3	1			2	2	1
70	2	1	25	2	5	LF01	1	3			2	2	1
70	2	1	25	2	6	JQIY	2	1			2	2	1
70	2	1	25	2	7	0DGW	3	2			3	2	0
70	2	1	25	2	8	IT3F	3	1			1	1	1
70	2	1	25	2	9	7W1W	2	3			3	3	1
70	2	1	25	2	10	E92A	2	3			2	2	1
70	2	1	25	2	11	AA02	1	2			3	3	1
70	2	1	25	2	12	4142	1	1			1	1	1
70	2	1	25	2	13	0690	1	3			1	1	1
70	2	1	25	2	14	REPB	2	2			3	3	1
70	2	1	25	2	15	58FC	3	3			2	2	1
70	2	1	25	2	16	4115	1	2			2	3	0
70	2	1	25	2	17	XH00	3	2			1	1	1
70	2	1	25	2	18	Y7Q4	2	1			2	3	0
70	2	1	25	2	19	PF01	1	2			2	2	1
70	2	1	25	2	20	0345	1	1			3	3	1
70	2	1	25	2	21	0770	1	3			2	2	1
70	2	1	25	2	22	OITQ	3	1			3	1	0
70	2	1	25	2	23	OAHX	2	2			3	2	0
70	2	1	25	2	24	X79M	3	3			3	2	0
70	2	1	25	2	25	N9HK	2	3			1	2	0
70	2	1	25	2	26	NL02	2	1			1	1	1
70	2	1	25	2	27	4514	1	1			2	2	1
71	2	1	31	1	1	Z0DW	3	2			2	2	1
71	2	1	31	1	2	OAHX	2	2			3	2	0
71	2	1	31	1	3	B7G3	2	2			2	3	0
71	2	1	31	1	4	JQIY	2	1			2	2	1
71	2	1	31	1	5	LF01	1	3			2	2	1
71	2	1	31	1	6	4514	1	1			2	2	1
71	2	1	31	1	7	7U9O	3	3			1	1	1
71	2	1	31	1	8	E92A	2	3			2	2	1
71	2	1	31	1	9	0345	1	1			3	3	1
71	2	1	31	1	10	OITQ	3	1			3	3	1
71	2	1	31	1	11	N9HK	2	3			1	2	0
71	2	1	31	1	12	0770	1	3			2	2	1
71	2	1	31	1	13	7W1W	2	3			3	3	1
71	2	1	31	1	14	XH00	3	2			1	1	1
71	2	1	31	1	15	Y7Q4	2	1			2	3	0
71	2	1	31	1	16	58FC	3	3			2	2	1
71	2	1	31	1	17	VG9E	3	1			2	2	1
71	2	1	31	1	18	4115	1	2			2	3	0
71	2	1	31	1	19	0690	1	3			1	1	1
71	2	1	31	1	20	NL02	2	1			1	1	1
71	2	1	31	1	21	IT3F	3	1			1	2	0
71	2	1	31	1	22	4142	1	1			1	2	0
71	2	1	31	1	23	X79M	3	3			3	3	1
71	2	1	31	1	24	0DGW	3	2			3	3	1
71	2	1	31	1	25	AA02	1	2			3	3	1
71	2	1	31	1	26	REPB	2	2			3	1	0
71	2	1	31	1	27	PF01	1	2			2	2	1
72	2	1	34	1	1	XH00	3	2			1	1	1
72	2	1	34	1	2	0DGW	3	2			3	2	0
72	2	1	34	1	3	AA02	1	2			3	3	1
72	2	1	34	1	4	OITQ	3	1			3	3	1
72	2	1	34	1	5	JQIY	2	1			2	2	1
72	2	1	34	1	6	PF01	1	2			2	3	0
72	2	1	34	1	7	0770	1	3			2	2	1
72	2	1	34	1	8	E92A	2	3			2	3	0
72	2	1	34	1	9	IT3F	3	1			1	1	1
72	2	1	34	1	10	N9HK	2	3			1	1	1
72	2	1	34	1	11	0690	1	3			1	1	1
72	2	1	34	1	12	4115	1	2			2	3	0
72	2	1	34	1	13	REPB	2	2			3	3	1
72	2	1	34	1	14	58FC	3	3			2	2	1
72	2	1	34	1	15	NL02	2	1			1	1	1
72	2	1	34	1	16	B7G3	2	2			2	3	0
72	2	1	34	1	17	4514	1	1			2	2	1
72	2	1	34	1	18	7W1W	2	3			3	2	0
72	2	1	34	1	19	0345	1	1			3	3	1
72	2	1	34	1	20	OAHX	2	2			3	2	0
72	2	1	34	1	21	X79M	3	3			3	3	1
72	2	1	34	1	22	VG9E	3	1			2	2	1
72	2	1	34	1	23	4142	1	1			1	1	1
72	2	1	34	1	24	7U9O	3	3			1	1	1
72	2	1	34	1	25	LF01	1	3			2	3	0
72	2	1	34	1	26	Y7Q4	2	1			2	3	0
72	2	1	34	1	27	Z0DW	3	2			2	2	1
73	2	1	32	1	1	AA02	1	2			3	3	1
73	2	1	32	1	2	OITQ	3	1			3	1	0
73	2	1	32	1	3	E92A	2	3			2	3	0
73	2	1	32	1	4	PF01	1	2			2	3	0
73	2	1	32	1	5	Z0DW	3	2			2	2	1
73	2	1	32	1	6	X79M	3	3			3	1	0
73	2	1	32	1	7	REPB	2	2			3	3	1
73	2	1	32	1	8	0DGW	3	2			3	3	1
73	2	1	32	1	9	LF01	1	3			2	2	1
73	2	1	32	1	10	0690	1	3			1	1	1
73	2	1	32	1	11	IT3F	3	1			1	1	1
73	2	1	32	1	12	7W1W	2	3			3	3	1
73	2	1	32	1	13	B7G3	2	2			2	3	0
73	2	1	32	1	14	Y7Q4	2	1			2	2	1
73	2	1	32	1	15	7U9O	3	3			1	1	1
73	2	1	32	1	16	XH00	3	2			1	1	1
73	2	1	32	1	17	4142	1	1			1	1	1
73	2	1	32	1	18	0770	1	3			2	2	1
73	2	1	32	1	19	JQIY	2	1			2	2	1
73	2	1	32	1	20	VG9E	3	1			2	3	0
73	2	1	32	1	21	58FC	3	3			2	2	1
73	2	1	32	1	22	4514	1	1			2	2	1
73	2	1	32	1	23	0345	1	1			3	3	1
73	2	1	32	1	24	N9HK	2	3			1	1	1
73	2	1	32	1	25	NL02	2	1			1	1	1
73	2	1	32	1	26	4115	1	2			2	3	0
73	2	1	32	1	27	OAHX	2	2			3	3	1
74	2	1	62	1	1	NL02	2	1			1	1	1
74	2	1	62	1	2	4142	1	1			1	2	0
74	2	1	62	1	3	OAHX	2	2			3	2	0
74	2	1	62	1	4	JQIY	2	1			2	2	1
74	2	1	62	1	5	0690	1	3			1	1	1
74	2	1	62	1	6	0DGW	3	2			3	2	0
74	2	1	62	1	7	XH00	3	2			1	3	0
74	2	1	62	1	8	58FC	3	3			2	2	1
74	2	1	62	1	9	Y7Q4	2	1			2	2	1
74	2	1	62	1	10	IT3F	3	1			1	1	1
74	2	1	62	1	11	OITQ	3	1			3	3	1
74	2	1	62	1	12	0770	1	3			2	2	1
74	2	1	62	1	13	X79M	3	3			3	1	0
74	2	1	62	1	14	VG9E	3	1			2	2	1
74	2	1	62	1	15	4115	1	2			2	3	0
74	2	1	62	1	16	4514	1	1			2	2	1
74	2	1	62	1	17	Z0DW	3	2			2	2	1
74	2	1	62	1	18	REPB	2	2			3	3	1
74	2	1	62	1	19	LF01	1	3			2	2	1
74	2	1	62	1	20	7U9O	3	3			1	1	1
74	2	1	62	1	21	0345	1	1			3	3	1
74	2	1	62	1	22	AA02	1	2			3	3	1
74	2	1	62	1	23	E92A	2	3			2	3	0
74	2	1	62	1	24	N9HK	2	3			1	1	1
74	2	1	62	1	25	B7G3	2	2			2	3	0
74	2	1	62	1	26	7W1W	2	3			3	3	1
74	2	1	62	1	27	PF01	1	2			2	2	1
75	2	1	35	1	1	7W1W	2	3			3	3	1
[truncated: 485 more rows]

## Sheet: Sheet1b
ID
Group
Dogowner	1 yes / 0 no
Age
Gender	1 female / 2 male
Siblings (number)	number of siblings
Experimenter
trial
Clip
Species	1 kids / 2 dogs / 3 monkeys
Context	context given, 1 play / 2 aggressive / 3 neutral
Context choice	context choice by te subject, 1 play / 2 aggressive / 3 neutral
context correct	1 correct / 0 wrong
Outcome	outcome of clip, A 1, B 2, C 3
Outcome choice	outcome rated by subject, A 1, B 2, C 3
Outcome correct	1 correct / 0 wrong
